# Supplementary material for: Bacterial Seed Endophytes of Domesticated Cucurbits Antagonize Fungal and Oomycete Pathogens Including Powdery Mildew
Source: Front Microbiol. 2018 Feb 5;9:42. doi: 10.3389/fmicb.2018.00042 (PMC5807410; doi:10.3389/fmicb.2018.00042)
Supplement: TABLE S1 — Detailed information of in vitro phenotypic traits and antimicrobial activity of cucurbit seed bacterial endophytes tested in this study. [file Table_1.XLSX]

## Sheet: Sheet1
Table S1. Detailed information of in vitro phenotypic traits and antimicrobial activity of cucurbit seed bacterial endophyte tested in this study.
																	Fusarium graminearum-Inhibition zone (cm)				Rhizoctonia solani-Inhibition zone (cm)				Phytophthora capsici-Inhibition zone (cm)				Pythium aphanidermatum-Inhibition zone (cm)
Phylum	Isolate code	Bacterial isolate	Host plant	Source and variety	16S Genbank Accession #	Top-hit taxon on EzBioCloud (accession #)	Growth on N-free media	ACC deaminase	Phosphate solubilization	Auxin production	Siderophore production	Cellulase activity	Pectinase activity	Protease activity	RNase activity	Acetoin & diacetyl production	Rep1	Rep2	Rep3	Mean	Rep1	Rep2	Rep3	Mean	Rep1	Rep2	Rep3	Mean	Rep1	Rep2	Rep3	Mean
Firmicutes	A8	Bacillus<Strain EKM101B>	Cucumber	Commercial (Spacemaster)	KT281365	Bacillus cereus (AE016877)	+	-	-	+	-	N	N	+	+	+	0	0	0	0	2.6	2.5	2.6	2.56667	0	0	0	0	0	0	0	0
Firmicutes	B8	Bacillus<Strain EKM102B>	Cucumber	Commercial (Spacemaster)	KT281366	Bacillus cereus (AE016877)	-	-	-	+	-	-	N	+	+	+	0	0	0	0	2.7	2.7	2.5	2.63333	0	0	0	0	0	0	0	0
Firmicutes	D8	Bacillus<Strain EKM103B>	Cucumber	Commercial (Spacemaster)	KT281367	Bacillus altitudinis (ASJC01000029)	+	-	-	-	-	N	N	+	+	+	0	0	0	0	0	0	0	0	0	0	0	0	0	0	0	0
Firmicutes	E8	Bacillus<Strain EKM104B>	Cucumber	Commercial (Spacemaster)	KT281368	Bacillus safensis (ASJD01000027)	-	-	-	-	-	N	N	+	-	+	0	0	0	0	0	0	0	0	0	0	0	0	0	0	0	0
Firmicutes	F8	Bacillus<Strain EKM105B>	Cucumber	Commercial (Spacemaster)	KT281369	Bacillus safensis (ASJD01000027)	+	-	-	-	-	-	N	+	+	+	0	0	0	0	0	0	0	0	0	0	0	0	0	0	0	0
Firmicutes	G8	Bacillus<Strain EKM106B>	Cucumber	Commercial (Spacemaster)	KT281370	Bacillus safensis (ASJD01000027)	-	-	-	-	-	-	N	+	+	+	0	0	0	0	0	0	0	0	0	0	0	0	0	0	0	0
Firmicutes	H8	Bacillus<Strain EKM107B>	Cucumber	Commercial (Spacemaster)	KT281371	Bacillus altitudinis (ASJC01000029)	+	-	-	-	-	N	N	+	+	+	0	0	0	0	0	0	0	0	0	0	0	0	0	0	0	0
Firmicutes	A9	Bacillus<Strain EKM108B>	Cucumber	Commercial (Spacemaster)	KT281372	Bacillus safensis (ASJD01000027)	+	-	-	-	-	N	N	N	+	+	0	0	0	0	2	2	2	2	0	0	0	0	0	0	0	0
Firmicutes	B9	Bacillus<Strain EKM109B>	Cucumber	Commercial (Spacemaster)	KT281373	Bacillus altitudinis (ASJC01000029)	-	-	-	-	-	-	N	+	+	+	0	0	0	0	0	0	0	0	0	0	0	0	0	0	0	0
Firmicutes	C9	Bacillus<Strain EKM110B>	Cucumber	Commercial (Marketmore)	KT281374	Bacillus safensis (ASJD01000027)	-	-	-	-	-	N	N	+	+	+	0	0	0	0	0	0	0	0	0	0	0	0	0	0	0	0
Firmicutes	D9	Bacillus<Strain EKM111B>	Cucumber	Commercial (Marketmore)	KT281375	Bacillus altitudinis (ASJC01000029)	-	-	-	-	-	N	N	+	+	+	0	0	0	0	0	0	0	0	0	0	0	0	0	0	0	0
Firmicutes	E9	Bacillus<Strain EKM112B>	Cucumber	Commercial (Marketmore)	KT281376	Bacillus safensis (ASJD01000027)	-	-	-	-	-	-	N	+	+	+	0	0	0	0	0	0	0	0	0	0	0	0	0	0	0	0
Firmicutes	F9	Bacillus<Strain EKM113B>	Cucumber	Commercial (Marketmore)	KT281377	Bacillus safensis (ASJD01000027)	+	-	-	-	-	-	N	+	+	+	0	0	0	0	2	1.9	1.9	1.93333	0	0	0	0	0	0	0	0
Firmicutes	G9	Bacillus<Strain EKM114B>	Cucumber	Commercial (Marketmore)	KT281378	Bacillus safensis (ASJD01000027)	-	-	-	-	-	N	N	+	+	+	0	0	0	0	0	0	0	0	0	0	0	0	0	0	0	0
Firmicutes	H9	Bacillus<Strain EKM115B>	Cucumber	Commercial (Marketmore)	KT281379	Bacillus altitudinis (ASJC01000029)	+	-	-	-	-	N	N	N	+	+	0	0	0	0	0	0	0	0	0	0	0	0	0	0	0	0
Firmicutes	A10	Bacillus<Strain EKM116B>	Cucumber	Commercial (Marketmore)	KT281380	Bacillus safensis (ASJD01000027)	-	N	-	-	-	N	N	N	+	+	0	0	0	0	0	0	0	0	0	0	0	0	0	0	0	0
Firmicutes	B10	Bacillus<Strain EKM117B>	Cucumber	Commercial (Marketmore)	KT281381	Bacillus safensis (ASJD01000027)	-	-	-	-	-	-	N	+	+	+	0	0	0	0	2.2	2.2	1.9	2.1	0	0	0	0	0	0	0	0
Firmicutes	C10	Bacillus<Strain EKM118B>	Cucumber	Commercial (Marketmore)	KT281382	Bacillus safensis (ASJD01000027)	+	-	-	-	-	-	N	+	+	+	0	0	0	0	0	0	0	0	0	0	0	0	0	0	0	0
Firmicutes	D10	Bacillus<Strain EKM119B>	Cucumber	Commercial (Marketmore)	KT281388	Bacillus safensis (ASJD01000027)	-	-	-	-	-	-	N	-	+	+	0	0	0	0	0	0	0	0	0	0	0	0	0	0	0	0
Firmicutes	E10	Bacillus<Strain EKM120B>	Cucumber	Commercial (Marketmore)	KT281393	Bacillus safensis (ASJD01000027)	+	-	-	-	-	-	N	+	+	+	0	0	0	0	0	0	0	0	0	0	0	0	0	0	0	0
Firmicutes	F10	Bacillus<Strain EKM121B>	Cucumber	Commercial (Marketmore)	KT281392	Bacillus altitudinis (ASJC01000029)	-	-	-	-	-	N	N	-	+	+	0	0	0	0	0	0	0	0	0	0	0	0	0	0	0	0
Firmicutes	G10	Bacillus<Strain EKM122B>	Cucumber	Commercial (Marketmore)	KT281390	Bacillus altitudinis (ASJC01000029)	+	-	-	-	-	N	N	-	+	+	0	0	0	0	0	0	0	0	0	0	0	0	0	0	0	0
Firmicutes	H10	Bacillus<Strain EKM123B>	Cucumber	Commercial (Straight eight)	KT281385	Bacillus altitudinis (ASJC01000029)	+	-	-	-	-	N	N	N	+	+	0	0	0	0	2	2.2	2.2	2.13333	0	0	0	0	0	0	0	0
Firmicutes	A11	Bacillus<Strain EKM124B>	Cucumber	Commercial (Straight eight)	KT281387	Bacillus altitudinis (ASJC01000029)	-	-	-	+	N	-	N	N	+	+	0	0	0	0	2	2	2.4	2.13333	0	0	0	0	0	0	0	0
Firmicutes	B11	Bacillus<Strain EKM125B>	Cucumber	Commercial (Straight eight)	KT281386	Bacillus altitudinis (ASJC01000029)	N	N	+	+	N	-	-	-	+	+	0	0	0	0	2.5	1.9	2.4	2.26667	0	0	0	0	0	0	0	0
Firmicutes	C`1	Bacillus<Strain EKM126B>	Cucumber	Commercial (Marketmore)	KT281391	Bacillus glycinifermentans (LECW01000063)	-	+	-	-	-	N	N	+	+	+	0	0	0	0	0	0	0	0	0	0	0	0	0	0	0	0
Firmicutes	E`1	Bacillus<Strain EKM127B>	Cucumber	Commercial (Straight eight)	KT281383	Bacillus wiedmannii (LOBC01000053)	-	-	-	+	-	N	N	+	+	+	0	0	0	0	0	0	0	0	0	0	0	0	0	0	0	0
Firmicutes	F`1	Bacillus<Strain EKM128B>	Cucumber	Commercial (Straight eight)	KT281384	Bacillus wiedmannii (LOBC01000053)	-	-	-	+	-	N	N	+	+	+	0	0	0	0	0	0	0	0	0	0	0	0	0	0	0	0
Firmicutes	A`2	Bacillus<Strain EKM129B>	Cucumber	Commercial (Marketmore)	KT281389	Bacillus tequilensis (AYTO01000043)	-	+	-	-	-	+	+	+	+	-	0	0	0	0	3	3.1	3	3.03333	0	0	0	0	0	0	0	0
Firmicutes	D`1	Bacillus<Strain EKM201B>	Melon	Commercial (Cantaloupe delicious)	KT281394	Bacillus megaterium (JJMH01000057)	-	-	-	-	-	N	N	+	+	+	0	0	0	0	0	0	0	0	0	0	0	0	0	0	0	0
Firmicutes	G`1	Bacillus<Strain EKM202B>	Melon	Commercial (Cantaloupe delicious)	KT281401	Bacillus wiedmannii (LOBC01000053)	-	-	-	-	-	N	N	+	+	+	0	0	0	0	2.5	2.5	3.2	2.73333	1.6	1.6	1.6	1.6	0	0	0	0
Firmicutes	A`3	Bacillus<Strain EKM203B>	Melon	Commercial (Cantaloupe delicious )	KT281397	Bacillus tequilensis (AYTO01000043)	-	-	-	-	-	-	+	+	+	-	1.7	1.6	1.6	1.63333	3.2	3.1	3	3.1	1.8	1.8	1.85	1.81667	0	0	0	0
Firmicutes	B`3	Bacillus<Strain EKM204B>	Melon	Commercial (Cantaloupe delicious )	KT281400	Bacillus tequilensis (AYTO01000043)	-	-	-	-	-	N	+	+	+	+	1.4	1.4	1.3	1.36667	3	2.8	2.8	2.86667	1.6	1.6	1.65	1.61667	0	0	0	0
Firmicutes	C`3	Bacillus<Strain EKM205B>	Melon	Commercial (Cantaloupe delicious )	KT281395	Bacillus tequilensis (AYTO01000043)	-	-	-	-	-	N	+	+	+	+	1.6	1.5	1.4	1.5	3	3	3.2	3.06667	1.8	1.8	1.8	1.8	0	0	0	0
Firmicutes	D`3	Bacillus<Strain EKM206B>	Melon	Commercial (Cantaloupe delicious )	KT281399	Bacillus nakamurai (LSAZ01000028)	-	-	-	-	-	N	+	+	+	+	1.6	1.5	1.4	1.5	2.9	2.9	2.9	2.9	1.7	1.75	1.7	1.71667	0	0	0	0
Firmicutes	E`3	Bacillus<Strain EKM207B>	Melon	Commercial (Cantaloupe delicious )	KT281398	Bacillus tequilensis (AYTO01000043)	-	+	-	-	-	N	+	+	+	+	1.6	1.55	1.5	1.55	2.7	2.9	3	2.86667	1.65	1.7	1.7	1.68333	0	0	0	0
Firmicutes	G`3	Bacillus<Strain EKM208B>	Melon	Commercial (Cantaloupe delicious )	KT281396	Bacillus siamensis (AJVF01000043 )	+	+	-	-	-	N	+	+	+	+	1.6	1.7	1.6	1.63333	2.7	2.9	3.5	3.03333	0	0	0	0	1.7	1.75	1.7	1.71667
Firmicutes	H`3	Bacillus<Strain EKM209B>	Melon	Fresh (Honeydew)	KT281406	Bacillus safensis (ASJD01000027)	-	-	-	-	-	-	-	-	+	+	0	0	0	0	0	0	0	0	0	0	0	0	0	0	0	0
Firmicutes	A`4	Bacillus<Strain EKM210B>	Melon	Fresh (Honeydew)	KT281407	Bacillus safensis (ASJD01000027)	-	-	+	+	-	-	-	-	+	-	0	0	0	0	0	0	0	0	0	0	0	0	0	0	0	0
Firmicutes	B`4	Bacillus<Strain EKM211B>	Melon	Fresh (Honeydew)	KT281405	Bacillus safensis (ASJD01000027)	-	-	-	-	-	-	-	+	+	+	0	0	0	0	0	0	0	0	0	0	0	0	0	0	0	0
Firmicutes	A`6	Bacillus<Strain EKM212B>	Melon	Fresh (Canary cantaloupe)	KT281403	Bacillus nakamurai (LSAZ01000028)	-	-	+	+	-	-	+	+	+	-	0	0	0	0	4	3.5	3.8	3.76667	0	0	0	0	0	0	0	0
Firmicutes	A`10	Bacillus<Strain EKM213B>	Melon	Fresh (Canary cantaloupe)	KT281402	Bacillus nakamurai (LSAZ01000028)	+	-	-	-	-	N	+	+	+	+	2	2	2.1	2.03333	3.7	3.7	3.8	3.73333	1.4	1.5	1.4	1.43333	0	0	0	0
Firmicutes	B`10	Bacillus<Strain EKM214B>	Melon	Fresh (Honeydew)	KT281404	Bacillus nakamurai (LSAZ01000028)	+	+	-	-	-	N	+	+	+	+	2.05	2	2.1	2.05	3.8	3.8	3.5	3.7	1.5	1.5	1.35	1.45	0	0	0	0
Firmicutes	C`5	Bacillus<Strain EKM215B>	Melon	Fresh (Santa Claus cantaloupe)	KT281408	Bacillus megaterium (JJMH01000057)	-	-	+	-	-	N	N	+	+	-	0	0	0	0	0	0	0	0	0	0	0	0	0	0	0	0
Firmicutes	C11	Bacillus<Strain EKM301B>	Pumpkin	Commercial (Jack O'Lantern)	KT281333	Bacillus altitudinis (ASJC01000029)	+	-	-	-	-	-	N	+	+	+	0	0	0	0	2.15	1.8	2.2	2.05	0	0	0	0	0	0	0	0
Firmicutes	D11	Bacillus<Strain EKM302B>	Pumpkin	Commercial (Jack O'Lantern)	KT281334	Bacillus safensis (ASJD01000027)	-	-	+	-	-	-	-	-	+	+	0	0	0	0	2	1.9	1.8	1.9	0	0	0	0	0	0	0	0
Firmicutes	E11	Bacillus<Strain EKM303B>	Pumpkin	Commercial (Jack O'Lantern)	KT281335	Bacillus safensis (ASJD01000027)	-	-	-	-	-	N	N	+	+	+	0	0	0	0	0	0	0	0	0	0	0	0	0	0	0	0
Firmicutes	F11	Bacillus<Strain EKM304B>	Pumpkin	Commercial (Jack O'Lantern)	KT281336	Bacillus safensis (ASJD01000027)	+	-	-	-	-	N	N	+	+	+	0	0	0	0	0	0	0	0	0	0	0	0	0	0	0	0
Firmicutes	G11	Bacillus<Strain EKM305B>	Pumpkin	Commercial (Jack O'Lantern)	KT281337	Bacillus safensis (ASJD01000027)	+	-	-	-	-	N	N	+	+	+	0	0	0	0	0	0	0	0	0	0	0	0	0	0	0	0
Firmicutes	B`9	Bacillus<Strain EKM306B>	Pumpkin	Fresh	KT281338	Bacillus megaterium (JJMH01000057)	+	-	-	+	-	N	N	+	+	-	0	0	0	0	0	0	0	0	0	0	0	0	0	0	0	0
Firmicutes	H11	Bacillus<Strain EKM401B>	Watermelon	Commercial (Early Canada improved)	KT281339	Bacillus altitudinis (ASJC01000029)	-	-	-	N	-	N	N	N	+	+	0	0	0	0	2.7	2.8	3	2.83333	0	0	0	0	0	0	0	0
Firmicutes	B12	Bacillus<Strain EKM402B>	Watermelon	Commercial (Early Canada improved)	KT281340	Bacillus altitudinis (ASJC01000029)	-	-	-	-	-	-	N	+	+	+	0	0	0	0	0	0	0	0	0	0	0	0	0	0	0	0
Firmicutes	C12	Bacillus<Strain EKM403B>	Watermelon	Commercial (Early Canada improved)	KT281341	Bacillus safensis (ASJD01000027)	+	-	-	-	-	N	N	+	+	+	0	0	0	0	1.8	2	2	1.93333	0	0	0	0	0	0	0	0
Firmicutes	D12	Bacillus<Strain EKM404B>	Watermelon	Commercial (Early Canada improved)	KT281342	Bacillus safensis (ASJD01000027)	-	-	-	-	-	N	N	N	+	+	0	0	0	0	2.3	2	2.2	2.16667	0	0	0	0	0	0	0	0
Firmicutes	E12	Bacillus<Strain EKM405B>	Watermelon	Commercial (Early Canada improved)	KT281343	Bacillus tequilensis (AYTO01000043)	+	-	-	-	-	+	+	+	+	+	0	0	0	0	3	3	2.9	2.96667	0	0	0	0	0	0	0	0
Firmicutes	F12	Bacillus<Strain EKM406B>	Watermelon	Commercial (Early Canada improved)	KT281344	Bacillus altitudinis (ASJC01000029)	-	-	-	-	-	-	-	+	+	+	0	0	0	0	0	0	0	0	0	0	0	0	0	0	0	0
Firmicutes	G12	Bacillus<Strain EKM407B>	Watermelon	Commercial (Early Canada improved)	KT281345	Bacillus safensis (ASJD01000027)	-	-	-	+	-	-	N	N	-	+	0	0	0	0	0	0	0	0	0	0	0	0	0	0	0	0
Firmicutes	H12	Bacillus<Strain EKM408B>	Watermelon	Commercial (Crimson sweet)	KT281346	Bacillus altitudinis (ASJC01000029)	-	-	+	+	-	-	-	+	+	+	0	0	0	0	0	0	0	0	0	0	0	0	0	0	0	0
Firmicutes	A`1	Bacillus<Strain EKM409B>	Watermelon	Commercial (Crimson sweet)	KT281347	Bacillus altitudinis (ASJC01000029)	-	-	+	+	-	-	-	-	+	+	0	0	0	0	0	0	0	0	0	0	0	0	0	0	0	0
Firmicutes	B`1	Bacillus<Strain EKM410B>	Watermelon	Commercial (Crimson sweet)	KT281348	Bacillus safensis (ASJD01000027)	-	-	+	+	+	-	-	+	+	+	0	0	0	0	0	0	0	0	0	0	0	0	0	0	0	0
Firmicutes	B`2	Bacillus<Strain EKM411B>	Watermelon	Commercial (Early Canada improved)	KT281349	Bacillus tequilensis (AYTO01000043)	+	+	-	-	-	N	+	+	+	+	0	0	0	0	3	3	3	3	0	0	0	0	0	0	0	0
Firmicutes	C`2	Bacillus<Strain EKM412B>	Watermelon	Commercial (Early Canada improved)	KT281350	Bacillus tequilensis (AYTO01000043)	-	-	-	-	-	N	+	+	+	+	0	0	0	0	3.2	3.6	3.2	3.33333	0	0	0	0	0	0	0	0
Firmicutes	D`2	Bacillus<Strain EKM413B>	Watermelon	Commercial (Early Canada improved)	KT281351	Bacillus tequilensis (AYTO01000043)	+	+	-	-	-	N	+	+	+	+	0	0	0	0	3.2	3	3.1	3.1	0	0	0	0	0	0	0	0
Firmicutes	E`2	Bacillus<Strain EKM414B>	Watermelon	Commercial (Early Canada improved)	KT281352	Bacillus tequilensis (AYTO01000043)	+	+	-	-	-	N	+	+	+	+	0	0	0	0	3.5	3.5	3.6	3.53333	0	0	0	0	0	0	0	0
Firmicutes	F`2	Bacillus<Strain EKM415B>	Watermelon	Commercial (Early Canada improved)	KT281353	Bacillus tequilensis (AYTO01000043)	+	+	-	-	-	+	+	+	+	+	0	0	0	0	2.8	3	3	2.93333	0	0	0	0	0	0	0	0
Firmicutes	G`2	Bacillus<Strain EKM416B>	Watermelon	Commercial (Crimson sweet)	KT281354	Bacillus nakamurai (LSAZ01000028)	-	+	-	-	-	-	-	+	+	+	0	0	0	0	0	0	0	0	0	0	0	0	0	0	0	0
Firmicutes	H`2	Bacillus<Strain EKM417B>	Watermelon	Commercial (Crimson sweet)	KT281355	Bacillus nakamurai (LSAZ01000028)	-	-	-	-	-	+	+	+	+	+	0	0	0	0	0	0	0	0	3	3	3	3	0	0	0	0
Firmicutes	G`7	Bacillus<Strain EKM418B>	Watermelon	Fresh	KT281356	Bacillus megaterium (JJMH01000057)	+	-	-	+	-	N	N	+	+	-	0	0	0	0	0	0	0	0	0	0	0	0	0	0	0	0
Firmicutes	H`7	Bacillus<Strain EKM419B>	Watermelon	Fresh	KT281358	Bacillus megaterium (JJMH01000057)	-	-	-	+	-	N	N	+	+	-	0	0	0	0	0	0	0	0	0	0	0	0	0	0	0	0
Firmicutes	F`3	Bacillus<Strain EKM420B>	Watermelon	Commercial (Crimson sweet)	KT281357	Bacillus nakamurai (LSAZ01000028)	-	-	-	-	-	N	+	+	+	+	0	0	0	0	0	0	0	0	1.45	1.45	1.5	1.46667	0	0	0	0
Firmicutes	C8	Bacillus<Strain EKM501B>	Butternut squash	Fresh	KT281359	Bacillus cereus (AE016877)	+	-	-	+	-	N	N	+	+	+	0	0	0	0	2.6	2.6	2.7	2.63333	1.7	1.7	1.7	1.7	0	0	0	0
Firmicutes	H`1	Bacillus<Strain EKM502B>	Butternut squash	Fresh	KT281360	Bacillus cucumis (KT895286)	+	+	-	+	-	N	N	N	N	+	0	0	0	0	0	0	0	0	0	0	0	0	0	0	0	0
Firmicutes	D`5	Bacillus<Strain EKM503B>	Acorn squash	Fresh	KT281361	Bacillus megaterium (JJMH01000057 )	-	-	-	+	N	N	N	+	+	N	0	0	0	0	0	0	0	0	0	0	0	0	0	0	0	0
Firmicutes	F`5	Bacillus<Strain EKM504B>	Spaghetti squash	Fresh	KT281362	Bacillus glycinifermentans (LECW01000063)	-	-	+	+	+	-	-	-	+	-	0	0	0	0	0	0	0	0	0	0	0	0	0	0	0	0
Firmicutes	B`6	Bacillus<Strain EKM505B>	Spaghetti squash	Fresh	KT281363	Bacillus tequilensis (AYTO01000043)	-	-	+	+	-	-	-	-	+	-	0	0	0	0	3.3	3	3.2	3.16667	0	0	0	0	0	0	0	0
Firmicutes	C`6	Bacillus<Strain EKM506B>	Spaghetti squash	Fresh	KT281364	Bacillus tequilensis (AYTO01000043)	+	+	-	-	-	-	+	+	+	+	0	0	0	0	3.3	3.4	2.9	3.2	0	0	0	0	0	0	0	0
Firmicutes	D`6	Bacillus<Strain EKM601B>	Chinese okra	Commercial	KT281323	Bacillus nakamurai (LSAZ01000028)	+	-	-	-	-	N	+	+	+	+	0	0	0	0	3.9	3.9	2.8	3.53333	1.65	1.7	1.7	1.68333	0	0	0	0
Firmicutes	C`4	Bacillus<Strain EKM701B>	Bottle gourd	Commercial	KT222780	Bacillus altitudinis (ASJC01000029)	-	-	-	-	-	N	N	N	N	N	0	0	0	0	2	2.5	2.5	2.33333	0	0	0	0	0	0	0	0
Firmicutes	D`4	Bacillus<Strain EKM702B>	Bottle gourd	Commercial	KT222781	Bacillus altitudinis (ASJC01000029)	-	-	-	-	N	N	N	N	N	N	0	0	0	0	2.2	2.5	2.4	2.36667	0	0	0	0	0	0	0	0
Firmicutes	E`4	Bacillus<Strain EKM703B>	Bottle gourd	Commercial	KT220265	Bacillus altitudinis (ASJC01000029)	-	-	-	-	N	N	N	N	N	N	0	0	0	0	0	0	0	0	0	0	0	0	0	0	0	0
Firmicutes	F`4	Bacillus<Strain EKM704B>	Bottle gourd	Commercial	KT220264	Bacillus australimaris (JX680098)	+	-	-	-	+	-	-	-	+	-	0	0	0	0	0	0	0	0	0	0	0	0	0	0	0	0
Firmicutes	G`4	Bacillus<Strain EKM705B>	Bottle gourd	Commercial	KT222782	Bacillus australimaris (JX680098)	-	-	-	-	-	-	-	+	+	+	0	0	0	0	0	0	0	0	0	0	0	0	0	0	0	0
Firmicutes	H`4	Bacillus<Strain EKM706B>	Bottle gourd	Commercial	KT222783	Bacillus australimaris (JX680098)	-	-	-	-	-	N	N	N	N	N	0	0	0	0	0	0	0	0	0	0	0	0	0	0	0	0
Firmicutes	A1	Paenibacillus<Strain EKM101P>	Cucumber	Commercial (Marketmore)	KT281418	Paenibacillus polymyxa (AFOX01000032)	-	-	-	-	-	+	+	+	+	+	1.85	1.8	1.85	1.83333	3.2	3.1	3	3.1	1.85	1.9	1.8	1.85	0	0	0	0
Firmicutes	B1	Paenibacillus<Strain EKM102P>	Cucumber	Commercial (Marketmore)	KT281417	Paenibacillus jamilae (AJ271157)	-	-	-	-	-	+	+	+	+	+	1.9	1.85	1.9	1.88333	3.55	3.3	3	3.28333	2	2	2	2	0	0	0	0
Firmicutes	C1	Paenibacillus<Strain EKM103P>	Cucumber	Commercial (Burpless beauty)	KT281409	PAC000279_s (PAC000279)	-	-	N	-	-	N	N	N	N	-	0	0	0	0	0	0	0	0	0	0	0	0	0	0	0	0
Firmicutes	D1	Paenibacillus<Strain EKM104P>	Cucumber	Commercial (Burpless beauty)	KT281410	PAC000279_s (PAC000279)	+	-	N	-	N	N	N	N	N	-	0	0	0	0	3	3.2	3.2	3.13333	1.75	1.75	1.7	1.73333	0	0	0	0
Firmicutes	E1	Paenibacillus<Strain EKM105P>	Cucumber	Commercial (Straight eight)	KT281411	Paenibacillus taichungensis (EU179327)	-	-	-	+	+	-	-	-	+	+	0	0	0	0	0	0	0	0	0	0	0	0	0	0	0	0
Firmicutes	F1	Paenibacillus<Strain EKM106P>	Cucumber	Commercial (Straight eight)	KT281415	Paenibacillus alvei (AMBZ01000001)	-	-	+	N	-	N	-	-	-	-	0	0	0	0	0	0	0	0	0	0	0	0	1.7	1.7	1.7	1.7
Firmicutes	G1	Paenibacillus<Strain EKM107P>	Cucumber	Commercial (Straight eight)	KT281416	Paenibacillus alvei (AMBZ01000001)	-	-	N	N	N	N	N	N	-	N	0	0	0	0	0	0	0	0	0	0	0	0	0	0	0	0
Firmicutes	H1	Paenibacillus<Strain EKM108P>	Cucumber	Commercial (Straight eight)	KT281412	Paenibacillus massiliensis (AY230766)	+	-	N	N	N	N	N	N	-	N	0	0	0	0	0	0	0	0	0	0	0	0	0	0	0	0
Firmicutes	A2	Paenibacillus<Strain EKM109P>	Cucumber	Commercial (Straight eight)	KT281413	Paenibacillus turicensis (AF378694)	-	-	N	N	N	N	N	N	N	+	0	0	0	0	0	0	0	0	0	0	0	0	0	0	0	0
Firmicutes	B2	Paenibacillus<Strain EKM110P>	Cucumber	Commercial (Straight eight)	KT281414	Paenibacillus illinoisensis (D85397)	-	-	-	N	N	N	N	N	-	-	0	0	0	0	0	0	0	0	0	0	0	0	0	0	0	0
Firmicutes	C4	Paenibacillus<Strain EKM111P>	Cucumber	Commercial (Burpless F1)	KT281419	Paenibacillus tundrae (EU558284)	-	-	-	+	N	-	N	N	-	+	0	0	0	0	0	0	0	0	0	0	0	0	0	0	0	0
Firmicutes	G2	Paenibacillus<Strain EKM201P>	Melon	Commercial (Cantaloupe delicious)	KT281424	Paenibacillus jamilae (AJ271157)	+	-	-	-	-	+	+	+	-	+	1.4	1.4	1.5	1.43333	3.2	3	3.3	3.16667	2.1	2.1	2.1	2.1	1.3	1.4	1.3	1.33333
Firmicutes	H2	Paenibacillus<Strain EKM202P>	Melon	Commercial (Cantaloupe delicious)	KT281420	Paenibacillus jamilae (AJ271157)	+	-	-	-	-	+	+	+	+	+	1.5	1.55	1.55	1.53333	3.2	3.4	3.3	3.3	2.2	2.2	2.2	2.2	1.3	1.4	1.3	1.33333
Firmicutes	A3	Paenibacillus<Strain EKM203P>	Melon	Commercial (Cantaloupe delicious)	KT281422	Paenibacillus tundrae (EU558284)	+	-	N	N	N	N	N	N	N	N	0	0	0	0	0	0	0	0	0	0	0	0	0	0	0	0
Firmicutes	B3	Paenibacillus<Strain EKM204P>	Melon	Commercial (Cantaloupe delicious)	KT281429	Paenibacillus jamilae (AJ271157)	-	-	-	-	-	+	+	+	+	+	1.7	1.7	1.7	1.7	2.9	3	3	2.96667	2.1	2.1	2.1	2.1	0	0	0	0
Firmicutes	C3	Paenibacillus<Strain EKM205P>	Melon	Commercial (Cantaloupe delicious)	KT281430	CP000154_s (CP000154)	+	-	-	-	-	+	+	+	+	+	1.9	1.9	1.9	1.9	3.2	3.2	3.2	3.2	1.95	1.95	2	1.96667	0	0	0	0
Firmicutes	D3	Paenibacillus<Strain EKM206P>	Melon	Commercial (Cantaloupe delicious)	KT281426	CP000154_s (CP000154)	-	-	-	-	-	+	+	+	+	+	2	2	2	2	3.5	3.6	3.5	3.53333	1.8	1.85	1.85	1.83333	0	0	0	0
Firmicutes	E3	Paenibacillus<Strain EKM207P>	Melon	Commercial (Cantaloupe delicious)	KT281421	Paenibacillus jamilae (AJ271157)	-	-	-	-	-	+	+	+	+	+	1.6	1.6	1.6	1.6	3.1	2.9	3.2	3.06667	2	2	2	2	0	0	0	0
Firmicutes	F3	Paenibacillus<Strain EKM208P>	Melon	Commercial (Cantaloupe delicious)	KT281431	Paenibacillus peoriae (AJ320494)	-	-	-	-	-	+	+	+	+	+	1.9	1.85	1.9	1.88333	3	3.1	3.4	3.16667	1.8	1.8	1.75	1.78333	0	0	0	0
Firmicutes	G3	Paenibacillus<Strain EKM209P>	Melon	Commercial (Cantaloupe delicious)	KT281428	Paenibacillus jamilae (AJ271157)	+	-	-	-	-	+	+	+	-	+	0	0	0	0	2.1	2.6	2.4	2.36667	1.7	1.7	1.7	1.7	0	0	0	0
Firmicutes	H3	Paenibacillus<Strain EKM210P>	Melon	Commercial (Cantaloupe delicious)	KT281425	Paenibacillus jamilae (AJ271157)	+	-	-	-	-	+	+	+	-	+	1.6	1.6	1.6	1.6	2.6	2.5	3	2.7	2	1.95	2	1.98333	0	0	0	0
Firmicutes	A4	Paenibacillus<Strain EKM211P>	Melon	Commercial (Cantaloupe delicious)	KT281427	Paenibacillus jamilae (AJ271157)	-	-	-	-	-	+	+	+	+	+	1.8	1.75	1.8	1.78333	3	3.2	3.1	3.1	2.2	2.2	2.2	2.2	0	0	0	0
Firmicutes	B4	Paenibacillus<Strain EKM212P>	Melon	Commercial (Cantaloupe delicious)	KT281423	Paenibacillus peoriae (AJ320494)	-	-	-	-	-	+	N	+	-	+	1.75	1.7	1.7	1.71667	3.4	3.5	3.5	3.46667	2.1	2.1	2.1	2.1	1.4	1.4	1.4	1.4
Firmicutes	C2	Paenibacillus<Strain EKM301P>	Pumpkin	Commercial (Jack O'Lantern)	KT281432	Paenibacillus jamilae (AJ271157)	-	-	-	-	-	+	N	+	-	+	1.9	1.9	1.9	1.9	3.2	3.9	3.2	3.43333	2.4	2.35	2.35	2.36667	0	0	0	0
Firmicutes	D2	Paenibacillus<Strain EKM302P>	Pumpkin	Commercial (Jack O'Lantern)	KT281435	Paenibacillus jamilae (AJ271157)	-	-	-	-	-	+	+	+	-	+	1.8	1.8	1.8	1.8	3.2	3.5	3.2	3.3	2.4	2.4	2.4	2.4	0	0	0	0
Firmicutes	E2	Paenibacillus<Strain EKM303P>	Pumpkin	Commercial (Jack O'Lantern)	KT281434	Paenibacillus taichungensis (EU179327)	-	-	-	N	N	N	N	N	-	-	0	0	0	0	0	0	0	0	0	0	0	0	0	0	0	0
Firmicutes	F2	Paenibacillus<Strain EKM304P>	Pumpkin	Commercial (Jack O'Lantern)	KT281433	Paenibacillus tundrae (EU558284)	+	-	-	N	N	N	N	N	-	-	0	0	0	0	0	0	0	0	0	0	0	0	0	0	0	0
Firmicutes	C`8	Paenibacillus<Strain EKM305P>	Pumpkin	Fresh	KT281438	Paenibacillus tundrae (EU558284)	-	-	N	N	N	N	N	N	N	N	0	0	0	0	0	0	0	0	0	0	0	0	0	0	0	0
Firmicutes	D`8	Paenibacillus<Strain EKM306P>	Pumpkin	Fresh	KT281437	Paenibacillus tundrae (EU558284)	-	-	N	N	N	N	N	N	N	N	0	0	0	0	0	0	0	0	0	0	0	0	0	0	0	0
Firmicutes	E`8	Paenibacillus<Strain EKM307P>	Pumpkin	Fresh	KT281436	Paenibacillus tundrae (EU558284)	-	-	N	N	N	N	N	N	N	N	0	0	0	0	0	0	0	0	0	0	0	0	0	0	0	0
Firmicutes	F`8	Paenibacillus<Strain EKM308P>	Pumpkin	Fresh	KT281441	Paenibacillus tundrae (EU558284)	-	-	N	N	N	N	N	N	N	N	0	0	0	0	0	0	0	0	0	0	0	0	0	0	0	0
Firmicutes	G`8	Paenibacillus<Strain EKM309P>	Pumpkin	Fresh	KT281439	Paenibacillus tundrae (EU558284)	-	-	N	N	N	N	N	N	N	N	0	0	0	0	0	0	0	0	0	0	0	0	0	0	0	0
Firmicutes	H`8	Paenibacillus<Strain EKM310P>	Pumpkin	Fresh	KT281442	Paenibacillus tundrae (EU558284)	-	-	N	N	N	N	N	N	N	N	0	0	0	0	0	0	0	0	0	0	0	0	0	0	0	0
Firmicutes	A`9	Paenibacillus<Strain EKM311P>	Pumpkin	Fresh	KT281440	Paenibacillus tundrae (EU558284)	-	-	N	N	N	N	N	N	N	-	0	0	0	0	0	0	0	0	0	0	0	0	0	0	0	0
Firmicutes	F`9	Paenibacillus<Strain EKM312P>	Pumpkin	Fresh	KT281443	Paenibacillus tundrae (EU558284)	-	-	N	N	N	N	N	N	N	N	0	0	0	0	0	0	0	0	0	0	0	0	0	0	0	0
Firmicutes	G`9	Paenibacillus<Strain EKM313P>	Pumpkin	Fresh	KT281444	Paenibacillus tundrae (EU558284)	-	-	N	N	N	N	N	N	N	N	0	0	0	0	0	0	0	0	0	0	0	0	0	0	0	0
Firmicutes	H`9	Paenibacillus<Strain EKM314P>	Pumpkin	Fresh	KT281445	Paenibacillus tundrae (EU558284)	-	-	N	N	N	N	N	N	-	N	0	0	0	0	0	0	0	0	0	0	0	0	0	0	0	0
Firmicutes	E`5	UnclassifiedPaenibacillaceae<Strain EKM501M>	Spaghetti squash	Fresh	KT281305	Ammoniphilus resinae (HM193518)	-	-	-	+	N	N	N	N	N	N	0	0	0	0	0	0	0	0	0	0	0	0	0	0	0	0
Firmicutes	B5	Lactococcus<Strain EKM101L>	Cucumber	Commercial (Straight eight)	KT281324	Lactococcus lactis subsp. tructae (EU770697)	-	N	+	-	+	-	-	-	+	+	0	0	0	0	0	0	0	0	1.9	1.95	2	1.95	1.7	1.7	1.65	1.68333
Firmicutes	C5	Lactococcus<Strain EKM102L>	Cucumber	Commercial (Straight eight)	KT281446	Lactococcus lactis subsp. tructae (EU770697)	-	-	+	+	-	N	-	-	+	-	0	0	0	0	0	0	0	0	1.6	1.7	1.7	1.66667	1.75	1.7	1.75	1.73333
Firmicutes	D5	Lactococcus<Strain EKM201L>	Melon	Fresh Cantaloupe	KT281325	Lactococcus lactis subsp. tructae (EU770697)	-	-	+	N	N	N	N	-	-	-	0	0	0	0	0	0	0	0	2.05	2	2	2.01667	1.75	1.75	1.7	1.73333
Firmicutes	E5	Lactococcus<Strain EKM202L>	Melon	Fresh Cantaloupe	KT281326	Lactococcus lactis subsp. tructae (EU770697)	-	-	+	+	-	-	N	-	-	-	0	0	0	0	0	0	0	0	1.95	1.9	1.9	1.91667	1.75	1.75	1.75	1.75
Firmicutes	F5	Lactococcus<Strain EKM203L>	Melon	Fresh Cantaloupe	KT281327	Lactococcus lactis subsp. tructae (EU770697)	-	-	+	N	N	N	N	-	-	-	0	0	0	0	0	0	0	0	1.95	1.85	1.85	1.88333	1.75	1.75	1.75	1.75
Firmicutes	G`5	Lactococcus<Strain EKM501L>	Acorn squash	Fresh	KT281328	Lactococcus lactis subsp. tructae (EU770697)	-	-	+	+	-	-	-	-	+	-	0	0	0	0	0	0	0	0	1.7	1.8	1.8	1.76667	1.8	1.8	1.75	1.78333
Firmicutes	H`5	Lactococcus<Strain EKM502L>	Acorn squash	Fresh	KT281329	Lactococcus lactis subsp. tructae (EU770697)	-	-	+	-	N	N	N	-	-	-	0	0	0	0	0	0	0	0	1.8	1.85	1.85	1.83333	1.8	1.8	1.8	1.8
Firmicutes	G5	Pediococcus<Strain EKM201D>	Melon	Fresh Cantaloupe	KT281330	Pediococcus pentosaceus (JQBF01000022)	-	-	+	N	-	-	-	-	-	-	0	0	0	0	2.95	3.1	2.8	2.95	1.75	1.8	1.8	1.78333	0	0	0	0
Firmicutes	H5	Pediococcus<Strain EKM202D>	Melon	Fresh Cantaloupe	KT281331	Pediococcus pentosaceus (JQBF01000022)	-	-	+	-	-	-	-	-	-	-	0	0	0	0	3	3.2	2.9	3.03333	1.6	1.75	1.7	1.68333	0	0	0	0
Firmicutes	H6	Leuconostoc<Strain EKM401C>	Watermelon	Commercial (Crimson sweet)	KT281332	Leuconostoc citreum (AF111948)	-	-	+	+	+	-	-	-	-	-	0	0	0	0	2.8	2.6	2.4	2.6	0	0	0	0	1.55	1.55	1.5	1.53333
Firmicutes	B`8	Staphylococcus<Strain EKM201S>	Melon	Fresh (Honeydew)	KT281320	Staphylococcus caprae (AB009935)	-	-	-	-	-	-	-	N	-	+	0	0	0	0	0	0	0	0	0	0	0	0	0	0	0	0
Proteobacteria	B7	UnclassifiedEnterobacteriaceae<Strain EKM101E>	Field cucumber	Fresh (Early seed surface sterilization rinse, including placenta and fruit pulp tissue)	KT281296	Enterobacter mori (GL890774)	-	-	+	+	-	-	-	-	-	+	0	0	0	0	0	0	0	0	0	0	0	0	0	0	0	0
Proteobacteria	F6	UnclassifiedEnterobacteriaceae<Strain EKM102E>	Cucumber	Commercial (Spacemaster)	KT281298	KI535633_s (KI535633)	-	N	+	+	-	-	-	-	-	+	0	0	0	0	0	0	0	0	2.7	2.7	2.7	2.7	1.8	1.6	1.8	1.73333
Proteobacteria	E6	UnclassifiedEnterobacteriaceae<Strain EKM103E>	Field cucumber	Fresh (Early seed surface sterilization rinse, including placenta and fruit pulp tissue)	KT281297	Enterobacter muelleri (KP345900)	-	-	-	+	-	-	-	-	-	+	0	0	0	0	0	0	0	0	0	0	0	0	0	0	0	0
Proteobacteria	G6	UnclassifiedEnterobacteriaceae<Strain EKM104E>	Cucumber	Commercial (Spacemaster)	KT281299	KI535633_s (KI535633)	-	-	+	+	-	-	-	-	-	+	0	0	0	0	0	0	0	0	2.7	2.7	2.7	2.7	1.6	1.6	1.55	1.58333
Proteobacteria	E4	UnclassifiedEnterobacteriaceae<Strain EKM102V>	Field cucumber	Fresh (Early seed surface sterilization rinse, including placenta and fruit pulp tissue)	KT281316	CCAQ_s (CCAQ010000001)	-	-	-	-	-	-	-	+	-	+	0	0	0	0	0	0	0	0	2.5	2.5	2.45	2.48333	0	0	0	0
Proteobacteria	A6	UnclassifiedEnterobacteriaceae<Strain EKM101Z>	Field cucumber	Fresh (Early seed surface sterilization rinse, including placenta and fruit pulp tissue)	KT281288	Enterobacter xiangfangensis (HF679035)	-	-	+	+	-	-	-	-	-	+	0	0	0	0	0	0	0	0	0	0	0	0	0	0	0	0
Proteobacteria	B6	UnclassifiedEnterobacteriaceae<Strain EKM102Z>	Field cucumber	Fresh (Early seed surface sterilization rinse, including placenta and fruit pulp tissue)	KT281287	Enterobacter xiangfangensis (HF679035)	-	-	-	+	-	-	-	-	-	+	0	0	0	0	0	0	0	0	0	0	0	0	0	0	0	0
Proteobacteria	D`9	UnclassifiedEnterobacteriaceae<Strain EKM301K>	Pumpkin	Fresh	KT281290	Klebsiella oxytoca (AB004754)	-	-	+	+	-	-	-	-	+	-	0	0	0	0	0	0	0	0	0	0	0	0	0	0	0	0
Proteobacteria	E`9	UnclassifiedEnterobacteriaceae<Strain EKM302K>	Pumpkin	Fresh	KT281291	Klebsiella oxytoca (AB004754)	-	-	+	+	-	-	-	-	+	-	0	0	0	0	0	0	0	0	0	0	0	0	0	0	0	0
Proteobacteria	C`9	UnclassifiedEnterobacteriaceae<Strain EKM301Z>	Pumpkin	Fresh	KT281289	Klebsiella oxytoca (AB004754)	-	-	+	+	+	-	-	-	+	-	0	0	0	0	0	0	0	0	0	0	0	0	0	0	0	0
Proteobacteria	F7	UnclassifiedEnterobacteriaceae<Strain EKM401F>	Watermelon	Commercial (Crimson sweet)	KT281295	AXOM_s (AXOM01000004)	-	N	-	+	-	-	-	-	-	-	0	0	0	0	0	0	0	0	0	0	0	0	0	0	0	0
Proteobacteria	C6	UnclassifiedEnterobacteriaceae<Strain EKM401G>	Watermelon	Commercial (Crimson sweet)	KT281302	Escherichia vulneris (BBMZ01000044)	-	-	-	+	-	-	-	-	-	+	0	0	0	0	0	0	0	0	0	0	0	0	0	0	0	0
Proteobacteria	D6	UnclassifiedEnterobacteriaceae<Strain EKM402G>	Watermelon	Commercial (Crimson sweet)	KT281303	Enterobacter hormaechei subsp. oharae (CP017180)	-	-	-	+	-	-	-	-	-	+	0	0	0	0	0	0	0	0	0	0	0	0	0	0	0	0
Proteobacteria	A7	UnclassifiedEnterobacteriaceae<Strain EKM403G>	Watermelon	Commercial (Crimson sweet)	KT281304	Escherichia vulneris (BBMZ01000044)	-	-	+	+	+	-	-	-	-	+	0	0	0	0	0	0	0	0	0	0	0	0	0	0	0	0
Proteobacteria	C7	UnclassifiedEnterobacteriaceae<Strain EKM401K>	Watermelon	Commercial (Crimson sweet)	KT281292	Raoultella terrigena (Y17658)	-	-	-	+	+	-	-	-	-	+	0	0	0	0	0	0	0	0	0	0	0	0	0	0	0	0
Proteobacteria	D7	UnclassifiedEnterobacteriaceae<Strain EKM402K>	Watermelon	Commercial (Crimson sweet)	KT281293	Raoultella ornithinolytica (AJ251467)	-	-	-	+	-	-	-	-	-	+	0	0	0	0	0	0	0	0	0	0	0	0	0	0	0	0
Proteobacteria	E7	UnclassifiedEnterobacteriaceae<Strain EKM403K>	Watermelon	Commercial (Crimson sweet)	KT281294	Raoultella terrigena (Y17658)	-	-	-	+	+	-	-	-	-	+	0	0	0	0	0	0	0	0	0	0	0	0	0	0	0	0
Proteobacteria	G`6	UnclassifiedEnterobacteriaceae<Strain EKM601Z>	Chinese okra	Commercial	KT222785	Klebsiella oxytoca (AB004754)	-	-	-	+	+	-	N	-	+	-	0	0	0	0	0	0	0	0	0	0	0	0	0	0	0	0
Proteobacteria	E`6	UnclassifiedEnterobacteriaceae<Strain EKM602Z>	Chinese okra	Commercial	KT222784	Klebsiella oxytoca (AB004754)	-	-	+	+	+	-	N	+	+	+	0	0	0	0	0	0	0	0	0	0	0	0	0	0	0	0
Proteobacteria	F`6	UnclassifiedEnterobacteriaceae<Strain EKM603Z>	Chinese okra	Commercial	KT281286	Klebsiella oxytoca (AB004754)	-	-	-	+	+	-	N	+	+	+	0	0	0	0	0	0	0	0	0	0	0	0	0	0	0	0
Proteobacteria	G7	Cronobacter<Strain EKM101R>	Cucumber	Commercial (Spacemaster)	KT281318	Cronobacter turicensis (FN543093)	-	-	-	-	+	-	-	-	-	+	0	0	0	0	0	0	0	0	2.6	2.4	2.5	2.5	2.4	2.5	2.1	2.33333
Proteobacteria	H7	Cronobacter<Strain EKM102R>	Cucumber	Commercial (Spacemaster)	KT281319	Cronobacter turicensis (FN543093)	-	-	-	-	-	-	-	-	-	+	0	0	0	0	0	0	0	0	2.6	2.5	2.7	2.6	2.1	2.5	2.2	2.26667
Proteobacteria	D4	Pantoea<Strain EKM101V>	Field cucumber	Fresh (Early seed surface sterilization rinse, including placenta and fruit pulp tissue)	KT281315	CCAQ_s (CCAQ010000001)	-	-	-	+	+	-	-	-	-	+	0	0	0	0	0	0	0	0	2.3	2.35	2.4	2.35	1.5	1.5	1.6	1.53333
Proteobacteria	F4	Pantoea<Strain EKM103V>	Field cucumber	Fresh (Early seed surface sterilization rinse, including placenta and fruit pulp tissue)	KT281317	CCAQ_s (CCAQ010000001)	-	N	-	+	+	-	-	-	-	+	0	0	0	0	0	0	0	0	2.5	2.5	2.5	2.5	0	0	0	0
Proteobacteria	G4	Pseudomonas<Strain EKM101A>	Field cucumber	Fresh (Early seed surface sterilization rinse, including placenta and fruit pulp tissue)	KT281309	Pseudomonas viridiflava (JRXH01000138)	-	-	-	+	+	N	-	-	+	+	0	0	0	0	0	0	0	0	0	0	0	0	2.05	2.05	2	2.03333
Proteobacteria	H4	Pseudomonas<Strain EKM102A>	Field cucumber	Fresh (Early seed surface sterilization rinse, including placenta and fruit pulp tissue)	KT281310	AVEF_s (AVEF02000187)	-	-	-	-	-	N	N	-	-	N	0	0	0	0	0	0	0	0	0	0	0	0	0	0	0	0
Proteobacteria	A5	Pseudomonas<Strain EKM103A>	Field cucumber	Fresh (Early seed surface sterilization rinse, including placenta and fruit pulp tissue)	KT281311	Pseudomonas monteilii (BBIS01000088)	-	-	-	-	-	-	N	N	+	-	0	0	0	0	0	0	0	0	0	0	0	0	0	0	0	0
Proteobacteria	E`7	Pseudomonas<Strain EKM401A>	Watermelon	Fresh	KT281312	Pseudomonas rhizosphaerae (CP009533)	-	-	+	+	+	-	-	-	+	-	0	0	0	0	0	0	0	0	0	0	0	0	0	0	0	0
Proteobacteria	F`7	Pseudomonas<Strain EKM402A>	Watermelon	Fresh	KT281313	Pseudomonas rhizosphaerae (CP009533)	-	-	+	+	+	-	-	-	+	+	0	0	0	0	0	0	0	0	0	0	0	0	0	0	0	0
Proteobacteria	A`8	Pseudomonas<Strain EKM403A>	Watermelon	Fresh	KT281314	Pseudomonas cerasi (LT222319)	-	-	N	-	N	N	N	N	N	+	0	0	0	0	0	0	0	0	0	0	0	0	0	0	0	0
Actinobacteria	B`7	Microbacterium<Strain EKM101T>	Field cucumber	Fresh	KT281306	Microbacterium testaceum (X77445)	-	-	-	+	-	N	N	-	+	+	0	0	0	0	0	0	0	0	0	0	0	0	0	0	0	0
Actinobacteria	C`7	Microbacterium<Strain EKM102T>	Field cucumber	Fresh	KT281307	Microbacterium testaceum (X77445)	-	-	-	-	-	N	N	-	+	+	0	0	0	0	0	0	0	0	0	0	0	0	0	0	0	0
Actinobacteria	D`7	Microbacterium<Strain EKM103T>	Field cucumber	Fresh	KT281308	Microbacterium testaceum (X77445)	-	-	-	-	-	N	N	-	+	+	0	0	0	0	0	0	0	0	0	0	0	0	0	0	0	0
Actinobacteria	A`7	UnclassifiedMicrobacteriaceae<Strain EKM601Y>	Chinese okra	Commercial	KT281300	Rathayibacter festucae (AM410683)	-	-	+	+	-	-	-	-	-	-	0	0	0	0	0	0	0	0	0	0	0	0	0	0	0	0
Actinobacteria	H`6	Rathayibacter<Strain EKM201Y>	Melon	Fresh (Canary cantaloupe)	KT281301	Rathayibacter festucae (AM410683)	-	-	+	+	-	-	N	-	-	-	0	0	0	0	0	0	0	0	0	0	0	0	0	0	0	0
Actinobacteria	A`5	Micrococcus<Strain EKM201U>	Melon	Fresh (Santa Claus cantaloupe)	KT281321	Micrococcus yunnanensis (FJ214355)	-	-	-	+	+	N	N	+	+	+	0	0	0	0	0	0	0	0	0	0	0	0	0	0	0	0
Actinobacteria	B`5	Micrococcus<Strain EKM501U>	Acorn squash	Fresh	KT281322	Micrococcus aloeverae (KF524364)	-	-	+	+	+	-	-	-	+	-	0	0	0	0	0	0	0	0	0	0	0	0	0	0	0	0
	TOTAL	169					39	12	35	58	21	19	33	78	104	113				22				55				44				19
		(+) Positive result
		(-) Negative result
		(N) No growth
