# Supplementary material for: Bacterial Seed Endophytes of Domesticated Cucurbits Antagonize Fungal and Oomycete Pathogens Including Powdery Mildew
Source: Front Microbiol. 2018 Feb 5;9:42. doi: 10.3389/fmicb.2018.00042 (PMC5807410; doi:10.3389/fmicb.2018.00042)
Supplement: TABLE S2 — Detailed information of the effect of the cucurbit seed bacterial endophytes on powdery mildew disease using the leaf disk bioassay and detached whole leaf bioassay. [file Table_2.XLSX]

## Sheet: Table S2A
Table S2A: Summary of the leaf disc bioassay results for all endophytes tested against powdery mildew, with their corresponding Genbank accession numbers, organized by bacterial phylum, genus and original host seed source.
Phylum	Isolate code	Isolate name	Top-hit taxon on EzBioCloud (accession #)	Host plant	Variety	16S Genbank Accession #	Disease index (%)	Preventive effect (%)
Firmicutes	A8	Bacillus_Strain_EKM101B	Bacillus cereus (AE016877)	Cucumber	Commercial (Spacemaster)	KT281365	100	-
Firmicutes	B8	Bacillus_Strain_EKM102B	Bacillus cereus (AE016877)	Cucumber	Commercial (Spacemaster)	KT281366	97.14	-
Firmicutes	D8	Bacillus_Strain_EKM103B	Bacillus altitudinis (ASJC01000029)	Cucumber	Commercial (Spacemaster)	KT281367	100	-
Firmicutes	E8	Bacillus_Strain_EKM104B	Bacillus safensis (ASJD01000027)	Cucumber	Commercial (Spacemaster)	KT281368	100	-
Firmicutes	F8	Bacillus_Strain_EKM105B	Bacillus safensis (ASJD01000027)	Cucumber	Commercial (Spacemaster)	KT281369	100	-
Firmicutes	G8	Bacillus_Strain_EKM106B	Bacillus safensis (ASJD01000027)	Cucumber	Commercial (Spacemaster)	KT281370	84.76	-
Firmicutes	H8	Bacillus_Strain_EKM107B	Bacillus altitudinis (ASJC01000029)	Cucumber	Commercial (Spacemaster)	KT281371	100	-
Firmicutes	A9	Bacillus_Strain_EKM108B	Bacillus safensis (ASJD01000027)	Cucumber	Commercial (Spacemaster)	KT281372	100	-
Firmicutes	B9	Bacillus_Strain_EKM109B	Bacillus altitudinis (ASJC01000029)	Cucumber	Commercial (Spacemaster)	KT281373	100	-
Firmicutes	C9	Bacillus_Strain_EKM110B	Bacillus safensis (ASJD01000027)	Cucumber	Commercial (Marketmore)	KT281374	100	-
Firmicutes	D9	Bacillus_Strain_EKM111B	Bacillus altitudinis (ASJC01000029)	Cucumber	Commercial (Marketmore)	KT281375	71.42	12.78
Firmicutes	E9	Bacillus_Strain_EKM112B	Bacillus safensis (ASJD01000027)	Cucumber	Commercial (Marketmore)	KT281376	97.14	-
Firmicutes	F9	Bacillus_Strain_EKM113B	Bacillus safensis (ASJD01000027)	Cucumber	Commercial (Marketmore)	KT281377	100	-
Firmicutes	G9	Bacillus_Strain_EKM114B	Bacillus safensis (ASJD01000027)	Cucumber	Commercial (Marketmore)	KT281378	92.38	-
Firmicutes	H9	Bacillus_Strain_EKM115B	Bacillus altitudinis (ASJC01000029)	Cucumber	Commercial (Marketmore)	KT281379	100	-
Firmicutes	A10	Bacillus_Strain_EKM116B	Bacillus safensis (ASJD01000027)	Cucumber	Commercial (Marketmore)	KT281380	100	-
Firmicutes	B10	Bacillus_Strain_EKM117B	Bacillus safensis (ASJD01000027)	Cucumber	Commercial (Marketmore)	KT281381	80	2.31
Firmicutes	C10	Bacillus_Strain_EKM118B	Bacillus safensis (ASJD01000027)	Cucumber	Commercial (Marketmore)	KT281382	100	-
Firmicutes	D10	Bacillus_Strain_EKM119B	Bacillus safensis (ASJD01000027)	Cucumber	Commercial (Marketmore)	KT281388	28.57	65.11
Firmicutes	E10	Bacillus_Strain_EKM120B	Bacillus safensis (ASJD01000027)	Cucumber	Commercial (Marketmore)	KT281393	61.9	24.41
Firmicutes	F10	Bacillus_Strain_EKM121B	Bacillus altitudinis (ASJC01000029)	Cucumber	Commercial (Marketmore)	KT281392	82.85	-
Firmicutes	G10	Bacillus_Strain_EKM122B	Bacillus altitudinis (ASJC01000029)	Cucumber	Commercial (Marketmore)	KT281390	66.66	18.59
Firmicutes	H10	Bacillus_Strain_EKM123B	Bacillus altitudinis (ASJC01000029)	Cucumber	Commercial (Straight eight)	KT281385	70.47	13.94
Firmicutes	A11	Bacillus_Strain_EKM124B	Bacillus altitudinis (ASJC01000029)	Cucumber	Commercial (Straight eight)	KT281387	45.71	44.18
Firmicutes	B11	Bacillus_Strain_EKM125B	Bacillus altitudinis (ASJC01000029)	Cucumber	Commercial (Straight eight)	KT281386	90.47	-
Firmicutes	C`1	Bacillus_Strain_EKM126B	Bacillus glycinifermentans (LECW01000063)	Cucumber	Commercial (Marketmore)	KT281391	26.66	67.43
Firmicutes	E`1	Bacillus_Strain_EKM127B	Bacillus wiedmannii (LOBC01000053)	Cucumber	Commercial (Straight eight)	KT281383	37.14	54.64
Firmicutes	F`1	Bacillus_Strain_EKM128B	Bacillus wiedmannii (LOBC01000053)	Cucumber	Commercial (Straight eight)	KT281384	73.33	10.45
Firmicutes	A`2	Bacillus_Strain_EKM129B	Bacillus tequilensis (AYTO01000043)	Cucumber	Commercial (Marketmore)	KT281389	100	-
Firmicutes	D`1	Bacillus_Strain_EKM201B	Bacillus megaterium (JJMH01000057)	Melon	Commercial (Cantaloupe Delicious)	KT281394	42.85	47.67
Firmicutes	G`1	Bacillus_Strain_EKM202B	Bacillus wiedmannii (LOBC01000053)	Melon	Commercial (Cantaloupe Delicious)	KT281401	55.23	32.55
Firmicutes	A`3	Bacillus_Strain_EKM203B	Bacillus tequilensis (AYTO01000043)	Melon	Commercial (Cantaloupe Delicious )	KT281397	100	-
Firmicutes	B`3	Bacillus_Strain_EKM204B	Bacillus tequilensis (AYTO01000043)	Melon	Commercial (Cantaloupe Delicious )	KT281400	100	-
Firmicutes	C`3	Bacillus_Strain_EKM205B	Bacillus tequilensis (AYTO01000043)	Melon	Commercial (Cantaloupe Delicious )	KT281395	100	-
Firmicutes	D`3	Bacillus_Strain_EKM206B	Bacillus nakamurai (LSAZ01000028)	Melon	Commercial (Cantaloupe Delicious )	KT281399	100	-
Firmicutes	E`3	Bacillus_Strain_EKM207B	Bacillus tequilensis (AYTO01000043)	Melon	Commercial (Cantaloupe Delicious )	KT281398	100	-
Firmicutes	G`3	Bacillus_Strain_EKM208B	Bacillus siamensis (AJVF01000043 )	Melon	Commercial (Cantaloupe Delicious )	KT281396	100	-
Firmicutes	H`3	Bacillus_Strain_EKM209B	Bacillus safensis (ASJD01000027)	Melon	Fresh (Honeydew)	KT281406	97.14	-
Firmicutes	A`4	Bacillus_Strain_EKM210B	Bacillus safensis (ASJD01000027)	Melon	Fresh (Honeydew)	KT281407	28.57	65.11
Firmicutes	B`4	Bacillus_Strain_EKM211B	Bacillus safensis (ASJD01000027)	Melon	Fresh (Honeydew)	KT281405	28.57	65.11
Firmicutes	A`6	Bacillus_Strain_EKM212B	Bacillus nakamurai (LSAZ01000028)	Melon	Fresh (Canary cantaloupe)	KT281403	100	-
Firmicutes	A`10	Bacillus_Strain_EKM213B	Bacillus nakamurai (LSAZ01000028)	Melon	Fresh (Canary cantaloupe)	KT281402	100	-
Firmicutes	B`10	Bacillus_Strain_EKM214B	Bacillus nakamurai (LSAZ01000028)	Melon	Fresh (Honeydew)	KT281404	100	-
Firmicutes	C`5	Bacillus_Strain_EKM215B	Bacillus megaterium (JJMH01000057)	Melon	Fresh (Santa Claus cantaloupe)	KT281408	32.38	60.46
Firmicutes	C11	Bacillus_Strain_EKM301B	Bacillus altitudinis (ASJC01000029)	Pumpkin	Commercial (Jack O'Lantern)	KT281333	100	-
Firmicutes	D11	Bacillus_Strain_EKM302B	Bacillus safensis (ASJD01000027)	Pumpkin	Commercial (Jack O'Lantern)	KT281334	100	-
Firmicutes	E11	Bacillus_Strain_EKM303B	Bacillus safensis (ASJD01000027)	Pumpkin	Commercial (Jack O'Lantern)	KT281335	87.61	-
Firmicutes	F11	Bacillus_Strain_EKM304B	Bacillus safensis (ASJD01000027)	Pumpkin	Commercial (Jack O'Lantern)	KT281336	88.57	-
Firmicutes	G11	Bacillus_Strain_EKM305B	Bacillus safensis (ASJD01000027)	Pumpkin	Commercial (Jack O'Lantern)	KT281337	100	-
Firmicutes	B`9	Bacillus_Strain_EKM306B	Bacillus megaterium (JJMH01000057)	Pumpkin	Fresh	KT281338	16.19	80.23
Firmicutes	H11	Bacillus_Strain_EKM401B	Bacillus altitudinis (ASJC01000029)	Watermelon	Commercial (Early Canada improved)	KT281339	96.19	-
Firmicutes	B12	Bacillus_Strain_EKM402B	Bacillus altitudinis (ASJC01000029)	Watermelon	Commercial (Early Canada improved)	KT281340	100	-
Firmicutes	C12	Bacillus_Strain_EKM403B	Bacillus safensis (ASJD01000027)	Watermelon	Commercial (Early Canada improved)	KT281341	100	-
Firmicutes	D12	Bacillus_Strain_EKM404B	Bacillus safensis (ASJD01000027)	Watermelon	Commercial (Early Canada improved)	KT281342	100	-
Firmicutes	E12	Bacillus_Strain_EKM405B	Bacillus tequilensis (AYTO01000043)	Watermelon	Commercial (Early Canada improved)	KT281343	100	-
Firmicutes	F12	Bacillus_Strain_EKM406B	Bacillus altitudinis (ASJC01000029)	Watermelon	Commercial (Early Canada improved)	KT281344	100	-
Firmicutes	G12	Bacillus_Strain_EKM407B	Bacillus safensis (ASJD01000027)	Watermelon	Commercial (Early Canada improved)	KT281345	100	-
Firmicutes	H12	Bacillus_Strain_EKM408B	Bacillus altitudinis (ASJC01000029)	Watermelon	Commercial (Crimson sweet)	KT281346	42.85	47.67
Firmicutes	A`1	Bacillus_Strain_EKM409B	Bacillus altitudinis (ASJC01000029)	Watermelon	Commercial (Crimson sweet)	KT281347	64.76	20.92
Firmicutes	B`1	Bacillus_Strain_EKM410B	Bacillus safensis (ASJD01000027)	Watermelon	Commercial (Crimson sweet)	KT281348	27.61	66.27
Firmicutes	B`2	Bacillus_Strain_EKM411B	Bacillus tequilensis (AYTO01000043)	Watermelon	Commercial (Early Canada improved)	KT281349	46.66	43.01
Firmicutes	C`2	Bacillus_Strain_EKM412B	Bacillus tequilensis (AYTO01000043)	Watermelon	Commercial (Early Canada improved)	KT281350	86.66	-
Firmicutes	D`2	Bacillus_Strain_EKM413B	Bacillus tequilensis (AYTO01000043)	Watermelon	Commercial (Early Canada improved)	KT281351	89.52	-
Firmicutes	E`2	Bacillus_Strain_EKM414B	Bacillus tequilensis (AYTO01000043)	Watermelon	Commercial (Early Canada improved)	KT281352	100	-
Firmicutes	F`2	Bacillus_Strain_EKM415B	Bacillus tequilensis (AYTO01000043)	Watermelon	Commercial (Early Canada improved)	KT281353	100	-
Firmicutes	G`2	Bacillus_Strain_EKM416B	Bacillus nakamurai (LSAZ01000028)	Watermelon	Commercial (Crimson sweet)	KT281354	86.66	-
Firmicutes	H`2	Bacillus_Strain_EKM417B	Bacillus nakamurai (LSAZ01000028)	Watermelon	Commercial (Crimson sweet)	KT281355	21.9	73.25
Firmicutes	G`7	Bacillus_Strain_EKM418B	Bacillus megaterium (JJMH01000057)	Watermelon	Fresh	KT281356	38.09	53.48
Firmicutes	H`7	Bacillus_Strain_EKM419B	Bacillus megaterium (JJMH01000057)	Watermelon	Fresh	KT281358	8.57	89.53
Firmicutes	F`3	Bacillus_Strain_EKM420B	Bacillus nakamurai (LSAZ01000028)	Watermelon	Commercial (Crimson sweet)	KT281357	48.57	40.69
Firmicutes	C8	Bacillus_Strain_EKM501B	Bacillus cereus (AE016877)	Butternut squash	Fresh	KT281359	96.19	-
Firmicutes	H`1	Bacillus_Strain_EKM502B	Bacillus cucumis (KT895286)	Butternut squash	Fresh	KT281360	26.66	67.43
Firmicutes	D`5	Bacillus_Strain_EKM503B	Bacillus megaterium (JJMH01000057 )	Acorn squash	Fresh	KT281361	27.61	66.27
Firmicutes	F`5	Bacillus_Strain_EKM504B	Bacillus glycinifermentans (LECW01000063)	Spagehtti squash	Fresh	KT281362	42.85	47.67
Firmicutes	B`6	Bacillus_Strain_EKM505B	Bacillus tequilensis (AYTO01000043)	Spaghetti squash	Fresh	KT281363	23.8	70.92
Firmicutes	C`6	Bacillus_Strain_EKM506B	Bacillus tequilensis (AYTO01000043)	Spaghetti squash	Fresh	KT281364	99.04	-
Firmicutes	D`6	Bacillus_Strain_EKM601B	Bacillus nakamurai (LSAZ01000028)	Chinese okra	Commercial	KT281323	100	-
Firmicutes	C`4	Bacillus_Strain_EKM701B	Bacillus altitudinis (ASJC01000029)	Bottle gourd	Commercial	KT222780	82.85	-
Firmicutes	D`4	Bacillus_Strain_EKM702B	Bacillus altitudinis (ASJC01000029)	Bottle gourd	Commercial	KT222781	24.76	69.76
Firmicutes	E`4	Bacillus_Strain_EKM703B	Bacillus altitudinis (ASJC01000029)	Bottle gourd	Commercial	KT220265	20.95	74.41
Firmicutes	F`4	Bacillus_Strain_EKM704B	Bacillus australimaris (JX680098)	Bottle gourd	Commercial	KT220264	77.14	5.8
Firmicutes	G`4	Bacillus_Strain_EKM705B	Bacillus australimaris (JX680098)	Bottle gourd	Commercial	KT222782	72.38	11.62
Firmicutes	H`4	Bacillus_Strain_EKM706B	Bacillus australimaris (JX680098)	Bottle gourd	Commercial	KT222783	40	51.15
Firmicutes	A1	Paenibacillus_Strain_EKM101P	Paenibacillus polymyxa (AFOX01000032)	Cucumber	Commercial (Marketmore)	KT281418	99.33	-
Firmicutes	B1	Paenibacillus_Strain_EKM102P	Paenibacillus jamilae (AJ271157)	Cucumber	Commercial (Marketmore)	KT281417	99.33	-
Firmicutes	C1	Paenibacillus_Strain_EKM103P	PAC000279_s (PAC000279)	Cucumber	Commercial (Burpless beauty)	KT281409	40	51.15
Firmicutes	D1	Paenibacillus_Strain_EKM104P	PAC000279_s (PAC000279)	Cucumber	Commercial (Burpless beauty)	KT281410	90.47	-
Firmicutes	E1	Paenibacillus_Strain_EKM105P	Paenibacillus taichungensis (EU179327)	Cucumber	Commercial (Straight eight)	KT281411	100	-
Firmicutes	F1	Paenibacillus_Strain_EKM106P	Paenibacillus alvei (AMBZ01000001)	Cucumber	Commercial (Straight eight)	KT281415	100	-
Firmicutes	G1	Paenibacillus_Strain_EKM107P	Paenibacillus alvei (AMBZ01000001)	Cucumber	Commercial (Straight eight)	KT281416	100	-
Firmicutes	H1	Paenibacillus_Strain_EKM108P	Paenibacillus massiliensis (AY230766)	Cucumber	Commercial (Straight eight)	KT281412	82.85	-
Firmicutes	A2	Paenibacillus_Strain_EKM109P	Paenibacillus turicensis (AF378694)	Cucumber	Commercial (Straight eight)	KT281413	83.8	-
Firmicutes	B2	Paenibacillus_Strain_EKM110P	Paenibacillus illinoisensis (D85397)	Cucumber	Commercial (Straight eight)	KT281414	100	-
Firmicutes	C4	Paenibacillus_Strain_EKM111P	Paenibacillus tundrae (EU558284)	Cucumber	Commercial (Burpless F1)	KT281419	100	-
Firmicutes	G2	Paenibacillus_Strain_EKM201P	Paenibacillus jamilae (AJ271157)	Melon	Commercial (Cantaloupe Delicious)	KT281424	100	-
Firmicutes	H2	Paenibacillus_Strain_EKM202P	Paenibacillus jamilae (AJ271157)	Melon	Commercial (Cantaloupe Delicious)	KT281420	100	-
Firmicutes	A3	Paenibacillus_Strain_EKM203P	Paenibacillus tundrae (EU558284)	Melon	Commercial (Cantaloupe Delicious)	KT281422	59.04	27.9
Firmicutes	B3	Paenibacillus_Strain_EKM204P	Paenibacillus jamilae (AJ271157)	Melon	Commercial (Cantaloupe Delicious)	KT281429	100	-
Firmicutes	C3	Paenibacillus_Strain_EKM205P	CP000154_s (CP000154)	Melon	Commercial (Cantaloupe Delicious)	KT281430	100	-
Firmicutes	D3	Paenibacillus_Strain_EKM206P	CP000154_s (CP000154)	Melon	Commercial (Cantaloupe Delicious)	KT281426	100	-
Firmicutes	E3	Paenibacillus_Strain_EKM207P	Paenibacillus jamilae (AJ271157)	Melon	Commercial (Cantaloupe Delicious)	KT281421	97.14	-
Firmicutes	F3	Paenibacillus_Strain_EKM208P	Paenibacillus peoriae (AJ320494)	Melon	Commercial (Cantaloupe Delicious)	KT281431	74.28	9.29
Firmicutes	G3	Paenibacillus_Strain_EKM209P	Paenibacillus jamilae (AJ271157)	Melon	Commercial (Cantaloupe Delicious)	KT281428	100	-
Firmicutes	H3	Paenibacillus_Strain_EKM210P	Paenibacillus jamilae (AJ271157)	Melon	Commercial (Cantaloupe Delicious)	KT281425	33.33	59.29
Firmicutes	A4	Paenibacillus_Strain_EKM211P	Paenibacillus jamilae (AJ271157)	Melon	Commercial (Cantaloupe Delicious)	KT281427	85.71	-
Firmicutes	B4	Paenibacillus_Strain_EKM212P	Paenibacillus peoriae (AJ320494)	Melon	Commercial (Cantaloupe Delicious)	KT281423	100	-
Firmicutes	C2	Paenibacillus_Strain_EKM301P	Paenibacillus jamilae (AJ271157)	Pumpkin	Commercial (Jack O'Lantern)	KT281432	100	-
Firmicutes	D2	Paenibacillus_Strain_EKM302P	Paenibacillus jamilae (AJ271157)	Pumpkin	Commercial (Jack O'Lantern)	KT281435	100	-
Firmicutes	E2	Paenibacillus_Strain_EKM303P	Paenibacillus taichungensis (EU179327)	Pumpkin	Commercial (Jack O'Lantern)	KT281434	26.66	67.43
Firmicutes	F2	Paenibacillus_Strain_EKM304P	Paenibacillus tundrae (EU558284)	Pumpkin	Commercial (Jack O'Lantern)	KT281433	96.19	-
Firmicutes	C`8	Paenibacillus_Strain_EKM305P	Paenibacillus tundrae (EU558284)	Pumpkin	Fresh	KT281438	27.61	66.27
Firmicutes	D`8	Paenibacillus_Strain_EKM306P	Paenibacillus tundrae (EU558284)	Pumpkin	Fresh	KT281437	20.95	74.41
Firmicutes	E`8	Paenibacillus_Strain_EKM307P	Paenibacillus tundrae (EU558284)	Pumpkin	Fresh	KT281436	45.71	44.18
Firmicutes	F`8	Paenibacillus_Strain_EKM308P	Paenibacillus tundrae (EU558284)	Pumpkin	Fresh	KT281441	15.23	81.39
Firmicutes	G`8	Paenibacillus_Strain_EKM309P	Paenibacillus tundrae (EU558284)	Pumpkin	Fresh	KT281439	40	51.15
Firmicutes	H`8	Paenibacillus_Strain_EKM310P	Paenibacillus tundrae (EU558284)	Pumpkin	Fresh	KT281442	29.52	63.95
Firmicutes	A`9	Paenibacillus_Strain_EKM311P	Paenibacillus tundrae (EU558284)	Pumpkin	Fresh	KT281440	100	-
Firmicutes	F`9	Paenibacillus_Strain_EKM312P	Paenibacillus tundrae (EU558284)	Pumpkin	Fresh	KT281443	10.47	87.2
Firmicutes	G`9	Paenibacillus_Strain_EKM313P	Paenibacillus tundrae (EU558284)	Pumpkin	Fresh	KT281444	100	-
Firmicutes	H`9	Paenibacillus_Strain_EKM314P	Paenibacillus tundrae (EU558284)	Pumpkin	Fresh	KT281445	100	-
Firmicutes	E`5	UnclassifiedPaenibacillaceae_Strain_EKM501M	Ammoniphilus resinae (HM193518)	Spagehtti squash	Fresh	KT281305	19.04	76.74
Firmicutes	B5	Lactococcus_Strain_EKM101L	Lactococcus lactis subsp. tructae (EU770697)	Cucumber	Commercial (Straight eight)	KT281324	100	-
Firmicutes	C5	Lactococcus_Strain_EKM102L	Lactococcus lactis subsp. tructae (EU770697)	Cucumber	Commercial (Straight eight)	KT281446	24.76	69.76
Firmicutes	D5	Lactococcus_Strain_EKM201L	Lactococcus lactis subsp. tructae (EU770697)	Melon	Fresh (Cantaloupe)	KT281325	62.85	23.25
Firmicutes	E5	Lactococcus_Strain_EKM202L	Lactococcus lactis subsp. tructae (EU770697)	Melon	Fresh (Cantaloupe)	KT281326	71.42	12.78
Firmicutes	F5	Lactococcus_Strain_EKM203L	Lactococcus lactis subsp. tructae (EU770697)	Melon	Fresh (Cantaloupe)	KT281327	20.95	74.41
Firmicutes	G`5	Lactococcus_Strain_EKM501L	Lactococcus lactis subsp. tructae (EU770697)	Acorn squash	Fresh	KT281328	10.47	87.2
Firmicutes	H`5	Lactococcus_Strain_EKM502L	Lactococcus lactis subsp. tructae (EU770697)	Acorn squash	Fresh	KT281329	18.09	77.9
Firmicutes	G5	Pediococcus_Strain_EKM201D	Pediococcus pentosaceus (JQBF01000022)	Melon	Fresh (Cantaloupe)	KT281330	14.28	82.55
Firmicutes	H5	Pediococcus_Strain_EKM202D	Pediococcus pentosaceus (JQBF01000022)	Melon	Fresh (Cantaloupe)	KT281331	8.57	89.53
Firmicutes	H6	Leuconostoc_Strain_EKM401C	Leuconostoc citreum (AF111948)	Watermelon	Commercial (Crimson sweet)	KT281332	99.04	-
Firmicutes	B`8	Staphylococcus_Strain_EKM201S	Staphylococcus caprae (AB009935)	Melon	Fresh (Honeydew)	KT281320	19.04	76.74
Proteobacteria	B7	UnclassifiedEnterobacteriaceae_Strain_EKM101E	Enterobacter mori (GL890774)	Field cucumber	Fresh seed wash	KT281296	81.9	-
Proteobacteria	F6	UnclassifiedEnterobacteriaceae_Strain_EKM102E	KI535633_s (KI535633)	Cucumber	Commercial (Spacemaster)	KT281298	13.33	83.71
Proteobacteria	E6	UnclassifiedEnterobacteriaceae_Strain_EKM103E	Enterobacter muelleri (KP345900)	Field cucumber	Fresh seed wash	KT281297	80.95	1.15
Proteobacteria	G6	UnclassifiedEnterobacteriaceae_Strain_EKM104E	KI535633_s (KI535633)	Cucumber	Commercial (Spacemaster)	KT281299	88.57	-
Proteobacteria	E4	UnclassifiedEnterobacteriaceae_Strain_EKM102V	CCAQ_s (CCAQ010000001)	Field cucumber	Fresh seed wash	KT281316	100	-
Proteobacteria	A6	UnclassifiedEnterobacteriaceae_Strain_EKM101Z	Enterobacter xiangfangensis (HF679035)	Field cucumber	Fresh seed wash	KT281288	91.42	-
Proteobacteria	B6	UnclassifiedEnterobacteriaceae_Strain_EKM102Z	Enterobacter xiangfangensis (HF679035)	Field cucumber	Fresh seed wash	KT281287	24.76	69.76
Proteobacteria	D`9	UnclassifiedEnterobacteriaceae_Strain_EKM301K	Klebsiella oxytoca (AB004754)	Pumpkin	Fresh	KT281290	11.42	86.04
Proteobacteria	E`9	UnclassifiedEnterobacteriaceae_Strain_EKM302K	Klebsiella oxytoca (AB004754)	Pumpkin	Fresh	KT281291	20	75.57
Proteobacteria	C`9	UnclassifiedEnterobacteriaceae_Strain_EKM301Z	Klebsiella oxytoca (AB004754)	Pumpkin	Fresh	KT281289	12.38	84.88
Proteobacteria	F7	UnclassifiedEnterobacteriaceae_Strain_EKM401F	AXOM_s (AXOM01000004)	Watermelon	Commercial (Crimson sweet)	KT281295	100	-
Proteobacteria	C6	UnclassifiedEnterobacteriaceae_Strain_EKM401G	Escherichia vulneris (BBMZ01000044)	Watermelon	Commercial (Crimson sweet)	KT281302	87.61	-
Proteobacteria	D6	UnclassifiedEnterobacteriaceae_Strain_EKM402G	Enterobacter hormaechei subsp. oharae (CP017180)	Watermelon	Commercial (Crimson sweet)	KT281303	84.76	-
Proteobacteria	A7	UnclassifiedEnterobacteriaceae_Strain_EKM403G	Escherichia vulneris (BBMZ01000044)	Watermelon	Commercial (Crimson sweet)	KT281304	39.04	52.32
Proteobacteria	C7	UnclassifiedEnterobacteriaceae_Strain_EKM401K	Raoultella terrigena (Y17658)	Watermelon	Commercial (Crimson sweet)	KT281292	89.52	-
Proteobacteria	D7	UnclassifiedEnterobacteriaceae_Strain_EKM402K	Raoultella ornithinolytica (AJ251467)	Watermelon	Commercial (Crimson sweet)	KT281293	100	-
Proteobacteria	E7	UnclassifiedEnterobacteriaceae_Strain_EKM403K	Raoultella terrigena (Y17658)	Watermelon	Commercial (Crimson sweet)	KT281294	100	-
Proteobacteria	G`6	UnclassifiedEnterobacteriaceae_Strain_EKM601Z	Klebsiella oxytoca (AB004754)	Chinese okra	Commercial	KT222785	41.9	48.83
Proteobacteria	E`6	UnclassifiedEnterobacteriaceae_Strain_EKM602Z	Klebsiella oxytoca (AB004754)	Chinese okra	Commercial	KT222784	17.14	79.06
Proteobacteria	F`6	UnclassifiedEnterobacteriaceae_Strain_EKM603Z	Klebsiella oxytoca (AB004754)	Chinese okra	Commercial	KT281286	37.14	54.64
Proteobacteria	D4	Pantoea_Strain_EKM101V	CCAQ_s (CCAQ010000001)	Field cucumber	Fresh seed wash	KT281318	9.52	88.37
Proteobacteria	F4	Pantoea_Strain_EKM103V	CCAQ_s (CCAQ010000001)	Field cucumber	Fresh seed wash	KT281319	21.9	73.25
Proteobacteria	G7	Cronobacter_Strain_EKM101R	Cronobacter turicensis (FN543093)	Cucumber	Commercial (Spacemaster)	KT281315	100	-
Proteobacteria	H7	Cronobacter_Strain_EKM102R	Cronobacter turicensis (FN543093)	Cucumber	Commercial (Spacemaster)	KT281317	43.8	46.5
Proteobacteria	G4	Pseudomonas_Strain_EKM101A	Pseudomonas viridiflava (JRXH01000138)	Field cucumber	Fresh seed wash	KT281309	99.04	-
Proteobacteria	H4	Pseudomonas_Strain_EKM102A	AVEF_s (AVEF02000187)	Field cucumber	Fresh seed wash	KT281310	100	-
Proteobacteria	A5	Pseudomonas_Strain_EKM103A	Pseudomonas monteilii (BBIS01000088)	Field cucumber	Fresh seed wash	KT281311	28.57	65.11
Proteobacteria	E`7	Pseudomonas_Strain_EKM401A	Pseudomonas rhizosphaerae (CP009533)	Watermelon	Fresh	KT281312	100	-
Proteobacteria	F`7	Pseudomonas_Strain_EKM402A	Pseudomonas rhizosphaerae (CP009533)	Watermelon	Fresh	KT281313	31.42	61.62
Proteobacteria	A`8	Pseudomonas_Strain_EKM403A	Pseudomonas cerasi (LT222319)	Watermelon	Fresh	KT281314	10.47	87.2
Actinobacteria	B`7	Microbacterium_Strain_EKM101T	Microbacterium testaceum (X77445)	Field cucumber	Fresh	KT281306	26.66	67.43
Actinobacteria	C`7	Microbacterium_Strain_EKM102T	Microbacterium testaceum (X77445)	Field cucumber	Fresh	KT281307	21.9	73.25
Actinobacteria	D`7	Microbacterium_Strain_EKM103T	Microbacterium testaceum (X77445)	Field cucumber	Fresh	KT281308	100	-
Actinobacteria	A`7	UnclassifiedMicrobacteriaceae_Strain_EKM601Y	Rathayibacter festucae (AM410683)	Chinese okra	Commercial	KT281300	32.38	60.46
Actinobacteria	H`6	Rathayibacter_Strain_EKM201Y	Rathayibacter festucae (AM410683)	Melon	Fresh (Canary cantaloupe)	KT281301	43.8	46.5
Actinobacteria	A`5	Micrococcus_Strain_EKM201U	Micrococcus yunnanensis (FJ214355)	Melon	Fresh (Santa Claus cantaloupe)	KT281321	33.33	59.29
Actinobacteria	B`5	Micrococcus_Strain_EKM501U	Micrococcus aloeverae (KF524364)	Acorn squash	Fresh	KT281322	26.66	67.43
		Prothioconazole		Positive control			31.42	61.62
		Bacillus subtilis strain QST 713		Positive control			39.04	52.32
		LB broth amended with filter sterilized 0.01% Tween 20		Negative control			81.9
		Selected strains for detached whole leaf bioassay with preventive effect% (PE%) ≥ PE% of Prothioconazole

## Sheet: Table S2B
Table S2B: Raw data and calculations for Disease Index, corresponding to Table S2A (leaf disc bioassay).
Phylum	Isolate code	Isolate name	Host plant	Variety	16S Genbank Accession #		Raw disease scores (0=no disease; 7=greatest symptoms)					Disease index	Disease index %	Average disease index%
Firmicutes	A8	Bacillus_Strain_EKM101B	Cucumber	Commercial (Spacemaster)	KT281365	Rep 1	7	7	7	7	7	1	100	100
						Rep 2	7	7	7	7	7	1	100
						Rep 3	7	7	7	7	7	1	100
Firmicutes	B8	Bacillus_Strain_EKM102B	Cucumber	Commercial (Spacemaster)	KT281366	Rep 1	7	7	7	6	6	0.942857	94.2857	97.1429
						Rep 2	7	7	7	7	6	0.971429	97.1429
						Rep 3	7	7	7	7	7	1	100
Firmicutes	D8	Bacillus_Strain_EKM103B	Cucumber	Commercial (Spacemaster)	KT281367	Rep 1	7	7	7	7	7	1	100	100
						Rep 2	7	7	7	7	7	1	100
						Rep 3	7	7	7	7	7	1	100
Firmicutes	E8	Bacillus_Strain_EKM104B	Cucumber	Commercial (Spacemaster)	KT281368	Rep 1	7	7	7	7	7	1	100	100
						Rep 2	7	7	7	7	7	1	100
						Rep 3	7	7	7	7	7	1	100
Firmicutes	F8	Bacillus_Strain_EKM105B	Cucumber	Commercial (Spacemaster)	KT281369	Rep 1	7	7	7	7	7	1	100	100
						Rep 2	7	7	7	7	7	1	100
						Rep 3	7	7	7	7	7	1	100
Firmicutes	G8	Bacillus_Strain_EKM106B	Cucumber	Commercial (Spacemaster)	KT281370	Rep 1	3	3	3	6	6	0.6	60	84.7619
						Rep 2	7	7	7	7	7	1	100
						Rep 3	6	6	7	7	7	0.942857	94.2857
Firmicutes	H8	Bacillus_Strain_EKM107B	Cucumber	Commercial (Spacemaster)	KT281371	Rep 1	7	7	7	7	7	1	100	100
						Rep 2	7	7	7	7	7	1	100
						Rep 3	7	7	7	7	7	1	100
Firmicutes	A9	Bacillus_Strain_EKM108B	Cucumber	Commercial (Spacemaster)	KT281372	Rep 1	7	7	7	7	7	1	100	100
						Rep 2	7	7	7	7	7	1	100
						Rep 3	7	7	7	7	7	1	100
Firmicutes	B9	Bacillus_Strain_EKM109B	Cucumber	Commercial (Spacemaster)	KT281373	Rep 1	7	7	7	7	7	1	100	100
						Rep 2	7	7	7	7	7	1	100
						Rep 3	7	7	7	7	7	1	100
Firmicutes	C9	Bacillus_Strain_EKM110B	Cucumber	Commercial (Marketmore)	KT281374	Rep 1	7	7	7	7	7	1	100	100
						Rep 2	7	7	7	7	7	1	100
						Rep 3	7	7	7	7	7	1	100
Firmicutes	D9	Bacillus_Strain_EKM111B	Cucumber	Commercial (Marketmore)	KT281375	Rep 1	5	5	5	5	5	0.714286	71.4286	71.4286
						Rep 2	5	5	5	5	5	0.714286	71.4286
						Rep 3	5	5	5	5	5	0.714286	71.4286
Firmicutes	E9	Bacillus_Strain_EKM112B	Cucumber	Commercial (Marketmore)	KT281376	Rep 1	6	7	7	7	7	0.971429	97.1429	97.1429
						Rep 2	6	6	7	7	7	0.942857	94.2857
						Rep 3	7	7	7	7	7	1	100
Firmicutes	F9	Bacillus_Strain_EKM113B	Cucumber	Commercial (Marketmore)	KT281377	Rep 1	7	7	7	7	7	1	100	100
						Rep 2	7	7	7	7	7	1	100
						Rep 3	7	7	7	7	7	1	100
Firmicutes	G9	Bacillus_Strain_EKM114B	Cucumber	Commercial (Marketmore)	KT281378	Rep 1	7	7	7	7	7	1	100	92.381
						Rep 2	3	5	7	7	7	0.828571	82.8571
						Rep 3	5	7	7	7	7	0.942857	94.2857
Firmicutes	H9	Bacillus_Strain_EKM115B	Cucumber	Commercial (Marketmore)	KT281379	Rep 1	7	7	7	7	7	1	100	100
						Rep 2	7	7	7	7	7	1	100
						Rep 3	7	7	7	7	7	1	100
Firmicutes	A10	Bacillus_Strain_EKM116B	Cucumber	Commercial (Marketmore)	KT281380	Rep 1	7	7	7	7	7	1	100	100
						Rep 2	7	7	7	7	7	1	100
						Rep 3	7	7	7	7	7	1	100
Firmicutes	B10	Bacillus_Strain_EKM117B	Cucumber	Commercial (Marketmore)	KT281381	Rep 1	5	5	5	7	7	0.828571	82.8571	80
						Rep 2	5	5	5	5	5	0.714286	71.4286
						Rep 3	5	5	6	7	7	0.857143	85.7143
Firmicutes	C10	Bacillus_Strain_EKM118B	Cucumber	Commercial (Marketmore)	KT281382	Rep 1	7	7	7	7	7	1	100	100
						Rep 2	7	7	7	7	7	1	100
						Rep 3	7	7	7	7	7	1	100
Firmicutes	D10	Bacillus_Strain_EKM119B	Cucumber	Commercial (Marketmore)	KT281388	Rep 1	1	2	2	2	2	0.257143	25.7143	28.5714
						Rep 2	1	2	2	2	2	0.257143	25.7143
						Rep 3	2	2	2	3	3	0.342857	34.2857
Firmicutes	E10	Bacillus_Strain_EKM120B	Cucumber	Commercial (Marketmore)	KT281393	Rep 1	4	5	5	5	5	0.685714	68.5714	61.9048
						Rep 2	4	4	4	4	5	0.6	60
						Rep 3	4	4	4	4	4	0.571429	57.1429
Firmicutes	F10	Bacillus_Strain_EKM121B	Cucumber	Commercial (Marketmore)	KT281392	Rep 1	3	3	6	6	7	0.714286	71.4286	82.8571
						Rep 2	3	3	7	7	7	0.771429	77.1429
						Rep 3	7	7	7	7	7	1	100
Firmicutes	G10	Bacillus_Strain_EKM122B	Cucumber	Commercial (Marketmore)	KT281390	Rep 1	4	4	5	5	5	0.657143	65.7143	66.6667
						Rep 2	4	5	5	5	5	0.685714	68.5714
						Rep 3	4	4	5	5	5	0.657143	65.7143
Firmicutes	H10	Bacillus_Strain_EKM123B	Cucumber	Commercial (Straight eight)	KT281385	Rep 1	4	5	5	5	5	0.685714	68.5714	70.4762
						Rep 2	5	5	5	6	6	0.771429	77.1429
						Rep 3	4	4	5	5	5	0.657143	65.7143
Firmicutes	A11	Bacillus_Strain_EKM124B	Cucumber	Commercial (Straight eight)	KT281387	Rep 1	3	3	3	3	3	0.428571	42.8571	45.7143
						Rep 2	3	3	4	4	4	0.514286	51.4286
						Rep 3	3	3	3	3	3	0.428571	42.8571
Firmicutes	B11	Bacillus_Strain_EKM125B	Cucumber	Commercial (Straight eight)	KT281386	Rep 1	5	5	6	6	7	0.828571	82.8571	90.4762
						Rep 2	7	7	7	7	7	1	100
						Rep 3	5	5	7	7	7	0.885714	88.5714
Firmicutes	C`1	Bacillus_Strain_EKM126B	Cucumber	Commercial (Marketmore)	KT281391	Rep 1	1	1	2	2	2	0.228571	22.8571	26.6667
						Rep 2	2	2	2	2	2	0.285714	28.5714
						Rep 3	2	2	2	2	2	0.285714	28.5714
Firmicutes	E`1	Bacillus_Strain_EKM127B	Cucumber	Commercial (Straight eight)	KT281383	Rep 1	0	1	1	1	1	0.114286	11.4286	37.1429
						Rep 2	2	3	3	3	7	0.514286	51.4286
						Rep 3	1	1	2	6	7	0.485714	48.5714
Firmicutes	F`1	Bacillus_Strain_EKM128B	Cucumber	Commercial (Straight eight)	KT281384	Rep 1	2	2	3	3	7	0.485714	48.5714	73.3333
						Rep 2	7	7	7	7	7	1	100
						Rep 3	3	4	6	6	6	0.714286	71.4286
Firmicutes	A`2	Bacillus_Strain_EKM129B	Cucumber	Commercial (Marketmore)	KT281389	Rep 1	7	7	7	7	7	1	100	100
						Rep 2	7	7	7	7	7	1	100
						Rep 3	7	7	7	7	7	1	100
Firmicutes	D`1	Bacillus_Strain_EKM201B	Melon	Commercial (Cantaloupe Delicious)	KT281394	Rep 1	2	3	3	3	3	0.4	40	42.8571
						Rep 2	2	3	3	3	3	0.4	40
						Rep 3	3	3	3	4	4	0.485714	48.5714
Firmicutes	G`1	Bacillus_Strain_EKM202B	Melon	Commercial (Cantaloupe Delicious)	KT281401	Rep 1	2	2	2	2	2	0.285714	28.5714	55.2381
						Rep 2	2	2	2	2	6	0.4	40
						Rep 3	6	7	7	7	7	0.971429	97.1429
Firmicutes	A`3	Bacillus_Strain_EKM203B	Melon	Commercial (Cantaloupe Delicious )	KT281397	Rep 1	7	7	7	7	7	1	100	100
						Rep 2	7	7	7	7	7	1	100
						Rep 3	7	7	7	7	7	1	100
Firmicutes	B`3	Bacillus_Strain_EKM204B	Melon	Commercial (Cantaloupe Delicious )	KT281400	Rep 1	7	7	7	7	7	1	100	100
						Rep 2	7	7	7	7	7	1	100
						Rep 3	7	7	7	7	7	1	100
Firmicutes	C`3	Bacillus_Strain_EKM205B	Melon	Commercial (Cantaloupe Delicious )	KT281395	Rep 1	7	7	7	7	7	1	100	100
						Rep 2	7	7	7	7	7	1	100
						Rep 3	7	7	7	7	7	1	100
Firmicutes	D`3	Bacillus_Strain_EKM206B	Melon	Commercial (Cantaloupe Delicious )	KT281399	Rep 1	7	7	7	7	7	1	100	100
						Rep 2	7	7	7	7	7	1	100
						Rep 3	7	7	7	7	7	1	100
Firmicutes	E`3	Bacillus_Strain_EKM207B	Melon	Commercial (Cantaloupe Delicious )	KT281398	Rep 1	7	7	7	7	7	1	100	100
						Rep 2	7	7	7	7	7	1	100
						Rep 3	7	7	7	7	7	1	100
Firmicutes	G`3	Bacillus_Strain_EKM208B	Melon	Commercial (Cantaloupe Delicious )	KT281396	Rep 1	7	7	7	7	7	1	100	100
						Rep 2	7	7	7	7	7	1	100
						Rep 3	7	7	7	7	7	1	100
Firmicutes	H`3	Bacillus_Strain_EKM209B	Melon	Fresh (Honeydew)	KT281406	Rep 1	6	6	6	7	7	0.914286	91.4286	97.1429
						Rep 2	7	7	7	7	7	1	100
						Rep 3	7	7	7	7	7	1	100
Firmicutes	A`4	Bacillus_Strain_EKM210B	Melon	Fresh (Honeydew)	KT281407	Rep 1	2	2	2	2	2	0.285714	28.5714	28.5714
						Rep 2	2	2	2	2	2	0.285714	28.5714
						Rep 3	2	2	2	2	2	0.285714	28.5714
Firmicutes	B`4	Bacillus_Strain_EKM211B	Melon	Fresh (Honeydew)	KT281405	Rep 1	2	2	2	2	2	0.285714	28.5714	28.5714
						Rep 2	2	2	2	2	2	0.285714	28.5714
						Rep 3	2	2	2	2	2	0.285714	28.5714
Firmicutes	A`6	Bacillus_Strain_EKM212B	Melon	Fresh (Canary cantaloupe)	KT281403	Rep 1	7	7	7	7	7	1	100	100
						Rep 2	7	7	7	7	7	1	100
						Rep 3	7	7	7	7	7	1	100
Firmicutes	A`10	Bacillus_Strain_EKM213B	Melon	Fresh (Canary cantaloupe)	KT281402	Rep 1	7	7	7	7	7	1	100	100
						Rep 2	7	7	7	7	7	1	100
						Rep 3	7	7	7	7	7	1	100
Firmicutes	B`10	Bacillus_Strain_EKM214B	Melon	Fresh (Honeydew)	KT281404	Rep 1	7	7	7	7	7	1	100	100
						Rep 2	7	7	7	7	7	1	100
						Rep 3	7	7	7	7	7	1	100
Firmicutes	C`5	Bacillus_Strain_EKM215B	Melon	Fresh (Santa Claus cantaloupe)	KT281408	Rep 1	3	3	3	3	3	0.428571	42.8571	32.381
						Rep 2	1	2	2	2	3	0.285714	28.5714
						Rep 3	1	2	2	2	2	0.257143	25.7143
Firmicutes	C11	Bacillus_Strain_EKM301B	Pumpkin	Commercial (Jack O'Lantern)	KT281333	Rep 1	7	7	7	7	7	1	100	100
						Rep 2	7	7	7	7	7	1	100
						Rep 3	7	7	7	7	7	1	100
Firmicutes	D11	Bacillus_Strain_EKM302B	Pumpkin	Commercial (Jack O'Lantern)	KT281334	Rep 1	7	7	7	7	7	1	100	100
						Rep 2	7	7	7	7	7	1	100
						Rep 3	7	7	7	7	7	1	100
Firmicutes	E11	Bacillus_Strain_EKM303B	Pumpkin	Commercial (Jack O'Lantern)	KT281335	Rep 1	6	7	7	7	7	0.971429	97.1429	87.619
						Rep 2	4	4	4	4	7	0.657143	65.7143
						Rep 3	7	7	7	7	7	1	100
Firmicutes	F11	Bacillus_Strain_EKM304B	Pumpkin	Commercial (Jack O'Lantern)	KT281336	Rep 1	7	7	7	7	7	1	100	88.5714
						Rep 2	4	4	5	5	5	0.657143	65.7143
						Rep 3	7	7	7	7	7	1	100
Firmicutes	G11	Bacillus_Strain_EKM305B	Pumpkin	Commercial (Jack O'Lantern)	KT281337	Rep 1	7	7	7	7	7	1	100	100
						Rep 2	7	7	7	7	7	1	100
						Rep 3	7	7	7	7	7	1	100
Firmicutes	B`9	Bacillus_Strain_EKM306B	Pumpkin	Fresh	KT281338	Rep 1	0	0	0	1	6	0.2	20	16.1905
						Rep 2	0	0	0	1	1	0.0571429	5.71429
						Rep 3	0	0	1	3	4	0.228571	22.8571
Firmicutes	H11	Bacillus_Strain_EKM401B	Watermelon	Commercial (Early Canada improved)	KT281339	Rep 1	5	6	6	7	7	0.885714	88.5714	96.1905
						Rep 2	7	7	7	7	7	1	100
						Rep 3	7	7	7	7	7	1	100
Firmicutes	B12	Bacillus_Strain_EKM402B	Watermelon	Commercial (Early Canada improved)	KT281340	Rep 1	7	7	7	7	7	1	100	100
						Rep 2	7	7	7	7	7	1	100
						Rep 3	7	7	7	7	7	1	100
Firmicutes	C12	Bacillus_Strain_EKM403B	Watermelon	Commercial (Early Canada improved)	KT281341	Rep 1	7	7	7	7	7	1	100	100
						Rep 2	7	7	7	7	7	1	100
						Rep 3	7	7	7	7	7	1	100
Firmicutes	D12	Bacillus_Strain_EKM404B	Watermelon	Commercial (Early Canada improved)	KT281342	Rep 1	7	7	7	7	7	1	100	100
						Rep 2	7	7	7	7	7	1	100
						Rep 3	7	7	7	7	7	1	100
Firmicutes	E12	Bacillus_Strain_EKM405B	Watermelon	Commercial (Early Canada improved)	KT281343	Rep 1	7	7	7	7	7	1	100	100
						Rep 2	7	7	7	7	7	1	100
						Rep 3	7	7	7	7	7	1	100
Firmicutes	F12	Bacillus_Strain_EKM406B	Watermelon	Commercial (Early Canada improved)	KT281344	Rep 1	7	7	7	7	7	1	100	100
						Rep 2	7	7	7	7	7	1	100
						Rep 3	7	7	7	7	7	1	100
Firmicutes	G12	Bacillus_Strain_EKM407B	Watermelon	Commercial (Early Canada improved)	KT281345	Rep 1	7	7	7	7	7	1	100	100
						Rep 2	7	7	7	7	7	1	100
						Rep 3	7	7	7	7	7	1	100
Firmicutes	H12	Bacillus_Strain_EKM408B	Watermelon	Commercial (Crimson sweet)	KT281346	Rep 1	3	3	3	3	3	0.428571	42.8571	42.8571
						Rep 2	2	3	3	3	3	0.4	40
						Rep 3	3	3	3	3	4	0.457143	45.7143
Firmicutes	A`1	Bacillus_Strain_EKM409B	Watermelon	Commercial (Crimson sweet)	KT281347	Rep 1	4	4	4	5	5	0.628571	62.8571	64.7619
						Rep 2	4	4	5	5	6	0.685714	68.5714
						Rep 3	4	4	4	5	5	0.628571	62.8571
Firmicutes	B`1	Bacillus_Strain_EKM410B	Watermelon	Commercial (Crimson sweet)	KT281348	Rep 1	0	1	1	1	2	0.142857	14.2857	27.619
						Rep 2	2	2	2	2	2	0.285714	28.5714
						Rep 3	2	3	3	3	3	0.4	40
Firmicutes	B`2	Bacillus_Strain_EKM411B	Watermelon	Commercial (Early Canada improved)	KT281349	Rep 1	3	3	3	3	4	0.457143	45.7143	46.6667
						Rep 2	3	3	4	4	4	0.514286	51.4286
						Rep 3	3	3	3	3	3	0.428571	42.8571
Firmicutes	C`2	Bacillus_Strain_EKM412B	Watermelon	Commercial (Early Canada improved)	KT281350	Rep 1	3	3	7	7	7	0.771429	77.1429	86.6667
						Rep 2	4	4	7	7	7	0.828571	82.8571
						Rep 3	7	7	7	7	7	1	100
Firmicutes	D`2	Bacillus_Strain_EKM413B	Watermelon	Commercial (Early Canada improved)	KT281351	Rep 1	4	5	7	7	7	0.857143	85.7143	89.5238
						Rep 2	5	7	7	7	7	0.942857	94.2857
						Rep 3	3	7	7	7	7	0.885714	88.5714
Firmicutes	E`2	Bacillus_Strain_EKM414B	Watermelon	Commercial (Early Canada improved)	KT281352	Rep 1	7	7	7	7	7	1	100	100
						Rep 2	7	7	7	7	7	1	100
						Rep 3	7	7	7	7	7	1	100
Firmicutes	F`2	Bacillus_Strain_EKM415B	Watermelon	Commercial (Early Canada improved)	KT281353	Rep 1	7	7	7	7	7	1	100	100
						Rep 2	7	7	7	7	7	1	100
						Rep 3	7	7	7	7	7	1	100
Firmicutes	G`2	Bacillus_Strain_EKM416B	Watermelon	Commercial (Crimson sweet)	KT281354	Rep 1	7	7	7	7	7	1	100	86.6667
						Rep 2	2	2	3	7	7	0.6	60
						Rep 3	7	7	7	7	7	1	100
Firmicutes	H`2	Bacillus_Strain_EKM417B	Watermelon	Commercial (Crimson sweet)	KT281355	Rep 1	1	1	1	2	2	0.2	20	21.9048
						Rep 2	1	1	1	2	2	0.2	20
						Rep 3	1	2	2	2	2	0.257143	25.7143
Firmicutes	G`7	Bacillus_Strain_EKM418B	Watermelon	Fresh	KT281356	Rep 1	2	2	2	3	3	0.342857	34.2857	38.0952
						Rep 2	2	3	3	3	3	0.4	40
						Rep 3	2	3	3	3	3	0.4	40
Firmicutes	H`7	Bacillus_Strain_EKM419B	Watermelon	Fresh	KT281358	Rep 1	0	0	0	1	1	0.0571429	5.71429	8.57143
						Rep 2	0	0	1	1	1	0.0857143	8.57143
						Rep 3	0	1	1	1	1	0.114286	11.4286
Firmicutes	F`3	Bacillus_Strain_EKM420B	Watermelon	Commercial (Crimson sweet)	KT281357	Rep 1	3	3	3	3	4	0.457143	45.7143	48.5714
						Rep 2	3	3	4	4	4	0.514286	51.4286
						Rep 3	3	3	3	4	4	0.485714	48.5714
Firmicutes	C8	Bacillus_Strain_EKM501B	Butternut squash	Fresh	KT281359	Rep 1	4	6	7	7	7	0.885714	88.5714	96.1905
						Rep 2	7	7	7	7	7	1	100
						Rep 3	7	7	7	7	7	1	100
Firmicutes	H`1	Bacillus_Strain_EKM502B	Butternut squash	Fresh	KT281360	Rep 1	2	2	2	2	2	0.285714	28.5714	26.6667
						Rep 2	2	2	2	2	2	0.285714	28.5714
						Rep 3	1	1	2	2	2	0.228571	22.8571
Firmicutes	D`5	Bacillus_Strain_EKM503B	Acorn squash	Fresh	KT281361	Rep 1	2	2	3	3	3	0.371429	37.1429	27.619
						Rep 2	1	1	2	2	2	0.228571	22.8571
						Rep 3	1	1	2	2	2	0.228571	22.8571
Firmicutes	F`5	Bacillus_Strain_EKM504B	Spagehtti squash	Fresh	KT281362	Rep 1	3	3	3	3	3	0.428571	42.8571	42.8571
						Rep 2	3	3	3	3	3	0.428571	42.8571
						Rep 3	3	3	3	3	3	0.428571	42.8571
Firmicutes	B`6	Bacillus_Strain_EKM505B	Spaghetti squash	Fresh	KT281363	Rep 1	2	2	2	2	2	0.285714	28.5714	23.8095
						Rep 2	2	2	2	2	2	0.285714	28.5714
						Rep 3	1	1	1	1	1	0.142857	14.2857
Firmicutes	C`6	Bacillus_Strain_EKM506B	Spaghetti squash	Fresh	KT281364	Rep 1	7	7	7	7	7	1	100	99.0476
						Rep 2	7	7	7	7	7	1	100
						Rep 3	6	7	7	7	7	0.971429	97.1429
Firmicutes	D`6	Bacillus_Strain_EKM601B	Chinese okra	Commercial	KT281323	Rep 1	7	7	7	7	7	1	100	100
						Rep 2	7	7	7	7	7	1	100
						Rep 3	7	7	7	7	7	1	100
Firmicutes	C`4	Bacillus_Strain_EKM701B	Bottle gourd	Commercial	KT222780	Rep 1	3	3	3	7	7	0.657143	65.7143	82.8571
						Rep 2	4	5	6	7	7	0.828571	82.8571
						Rep 3	7	7	7	7	7	1	100
Firmicutes	D`4	Bacillus_Strain_EKM702B	Bottle gourd	Commercial	KT222781	Rep 1	1	2	2	2	2	0.257143	25.7143	24.7619
						Rep 2	1	1	1	2	2	0.2	20
						Rep 3	2	2	2	2	2	0.285714	28.5714
Firmicutes	E`4	Bacillus_Strain_EKM703B	Bottle gourd	Commercial	KT220265	Rep 1	2	2	2	2	2	0.285714	28.5714	20.9524
						Rep 2	1	1	1	1	1	0.142857	14.2857
						Rep 3	1	1	1	2	2	0.2	20
Firmicutes	F`4	Bacillus_Strain_EKM704B	Bottle gourd	Commercial	KT220264	Rep 1	5	5	5	5	5	0.714286	71.4286	77.1429
						Rep 2	5	5	5	5	5	0.714286	71.4286
						Rep 3	6	6	6	6	7	0.885714	88.5714
Firmicutes	G`4	Bacillus_Strain_EKM705B	Bottle gourd	Commercial	KT222782	Rep 1	4	5	5	6	6	0.742857	74.2857	72.381
						Rep 2	4	5	5	5	6	0.714286	71.4286
						Rep 3	4	5	5	5	6	0.714286	71.4286
Firmicutes	H`4	Bacillus_Strain_EKM706B	Bottle gourd	Commercial	KT222783	Rep 1	2	2	2	3	3	0.342857	34.2857	40
						Rep 2	3	3	3	4	4	0.485714	48.5714
						Rep 3	2	2	2	3	4	0.371429	37.1429
Firmicutes	A1	Paenibacillus_Strain_EKM101P	Cucumber	Commercial (Marketmore)	KT281418	Rep 1	6	7	7	7	7	0.971429	97.1429	99.0476
						Rep 2	7	7	7	7	7	1	100
						Rep 3	7	7	7	7	7	1	100
Firmicutes	B1	Paenibacillus_Strain_EKM102P	Cucumber	Commercial (Marketmore)	KT281417	Rep 1	7	7	7	7	7	1	100	99.0476
						Rep 2	6	7	7	7	7	0.971429	97.1429
						Rep 3	7	7	7	7	7	1	100
Firmicutes	C1	Paenibacillus_Strain_EKM103P	Cucumber	Commercial (Burpless beauty)	KT281409	Rep 1	2	3	3	3	3	0.4	40	40
						Rep 2	2	2	3	3	3	0.371429	37.1429
						Rep 3	3	3	3	3	3	0.428571	42.8571
Firmicutes	D1	Paenibacillus_Strain_EKM104P	Cucumber	Commercial (Burpless beauty)	KT281410	Rep 1	4	4	4	6	7	0.714286	71.4286	90.4762
						Rep 2	7	7	7	7	7	1	100
						Rep 3	7	7	7	7	7	1	100
Firmicutes	E1	Paenibacillus_Strain_EKM105P	Cucumber	Commercial (Straight eight)	KT281411	Rep 1	7	7	7	7	7	1	100	100
						Rep 2	7	7	7	7	7	1	100
						Rep 3	7	7	7	7	7	1	100
Firmicutes	F1	Paenibacillus_Strain_EKM106P	Cucumber	Commercial (Straight eight)	KT281415	Rep 1	7	7	7	7	7	1	100	100
						Rep 2	7	7	7	7	7	1	100
						Rep 3	7	7	7	7	7	1	100
Firmicutes	G1	Paenibacillus_Strain_EKM107P	Cucumber	Commercial (Straight eight)	KT281416	Rep 1	7	7	7	7	7	1	100	100
						Rep 2	7	7	7	7	7	1	100
						Rep 3	7	7	7	7	7	1	100
Firmicutes	H1	Paenibacillus_Strain_EKM108P	Cucumber	Commercial (Straight eight)	KT281412	Rep 1	3	5	6	6	6	0.742857	74.2857	82.8571
						Rep 2	7	7	7	7	7	1	100
						Rep 3	4	4	6	6	6	0.742857	74.2857
Firmicutes	A2	Paenibacillus_Strain_EKM109P	Cucumber	Commercial (Straight eight)	KT281413	Rep 1	3	3	4	4	5	0.542857	54.2857	83.8095
						Rep 2	6	7	7	7	7	0.971429	97.1429
						Rep 3	7	7	7	7	7	1	100
Firmicutes	B2	Paenibacillus_Strain_EKM110P	Cucumber	Commercial (Straight eight)	KT281414	Rep 1	7	7	7	7	7	1	100	100
						Rep 2	7	7	7	7	7	1	100
						Rep 3	7	7	7	7	7	1	100
Firmicutes	C4	Paenibacillus_Strain_EKM111P	Cucumber	Commercial (Burpless F1)	KT281419	Rep 1	7	7	7	7	7	1	100	100
						Rep 2	7	7	7	7	7	1	100
						Rep 3	7	7	7	7	7	1	100
Firmicutes	G2	Paenibacillus_Strain_EKM201P	Melon	Commercial (Cantaloupe Delicious)	KT281424	Rep 1	7	7	7	7	7	1	100	100
						Rep 2	7	7	7	7	7	1	100
						Rep 3	7	7	7	7	7	1	100
Firmicutes	H2	Paenibacillus_Strain_EKM202P	Melon	Commercial (Cantaloupe Delicious)	KT281420	Rep 1	7	7	7	7	7	1	100	100
						Rep 2	7	7	7	7	7	1	100
						Rep 3	7	7	7	7	7	1	100
Firmicutes	A3	Paenibacillus_Strain_EKM203P	Melon	Commercial (Cantaloupe Delicious)	KT281422	Rep 1	1	2	3	6	7	0.542857	54.2857	59.0476
						Rep 2	1	2	2	7	7	0.542857	54.2857
						Rep 3	2	2	6	7	7	0.685714	68.5714
Firmicutes	B3	Paenibacillus_Strain_EKM204P	Melon	Commercial (Cantaloupe Delicious)	KT281429	Rep 1	7	7	7	7	7	1	100	100
						Rep 2	7	7	7	7	7	1	100
						Rep 3	7	7	7	7	7	1	100
Firmicutes	C3	Paenibacillus_Strain_EKM205P	Melon	Commercial (Cantaloupe Delicious)	KT281430	Rep 1	7	7	7	7	7	1	100	100
						Rep 2	7	7	7	7	7	1	100
						Rep 3	7	7	7	7	7	1	100
Firmicutes	D3	Paenibacillus_Strain_EKM206P	Melon	Commercial (Cantaloupe Delicious)	KT281426	Rep 1	7	7	7	7	7	1	100	100
						Rep 2	7	7	7	7	7	1	100
						Rep 3	7	7	7	7	7	1	100
Firmicutes	E3	Paenibacillus_Strain_EKM207P	Melon	Commercial (Cantaloupe Delicious)	KT281421	Rep 1	4	7	7	7	7	0.914286	91.4286	97.1429
						Rep 2	7	7	7	7	7	1	100
						Rep 3	7	7	7	7	7	1	100
Firmicutes	F3	Paenibacillus_Strain_EKM208P	Melon	Commercial (Cantaloupe Delicious)	KT281431	Rep 1	3	3	5	5	6	0.628571	62.8571	74.2857
						Rep 2	3	5	5	7	7	0.771429	77.1429
						Rep 3	3	5	7	7	7	0.828571	82.8571
Firmicutes	G3	Paenibacillus_Strain_EKM209P	Melon	Commercial (Cantaloupe Delicious)	KT281428	Rep 1	7	7	7	7	7	1	100	100
						Rep 2	7	7	7	7	7	1	100
						Rep 3	7	7	7	7	7	1	100
Firmicutes	H3	Paenibacillus_Strain_EKM210P	Melon	Commercial (Cantaloupe Delicious)	KT281425	Rep 1	1	1	1	2	2	0.2	20	33.3333
						Rep 2	3	3	3	3	7	0.542857	54.2857
						Rep 3	1	2	2	2	2	0.257143	25.7143
Firmicutes	A4	Paenibacillus_Strain_EKM211P	Melon	Commercial (Cantaloupe Delicious)	KT281427	Rep 1	2	7	7	7	7	0.857143	85.7143	85.7143
						Rep 2	1	7	7	7	7	0.828571	82.8571
						Rep 3	3	7	7	7	7	0.885714	88.5714
Firmicutes	B4	Paenibacillus_Strain_EKM212P	Melon	Commercial (Cantaloupe Delicious)	KT281423	Rep 1	7	7	7	7	7	1	100	100
						Rep 2	7	7	7	7	7	1	100
						Rep 3	7	7	7	7	7	1	100
Firmicutes	C2	Paenibacillus_Strain_EKM301P	Pumpkin	Commercial (Jack O'Lantern)	KT281432	Rep 1	7	7	7	7	7	1	100	100
						Rep 2	7	7	7	7	7	1	100
						Rep 3	7	7	7	7	7	1	100
Firmicutes	D2	Paenibacillus_Strain_EKM302P	Pumpkin	Commercial (Jack O'Lantern)	KT281435	Rep 1	7	7	7	7	7	1	100	100
						Rep 2	7	7	7	7	7	1	100
						Rep 3	7	7	7	7	7	1	100
Firmicutes	E2	Paenibacillus_Strain_EKM303P	Pumpkin	Commercial (Jack O'Lantern)	KT281434	Rep 1	1	2	2	2	2	0.257143	25.7143	26.6667
						Rep 2	1	1	2	2	4	0.285714	28.5714
						Rep 3	0	2	2	2	3	0.257143	25.7143
Firmicutes	F2	Paenibacillus_Strain_EKM304P	Pumpkin	Commercial (Jack O'Lantern)	KT281433	Rep 1	7	7	7	7	7	1	100	96.1905
						Rep 2	4	6	7	7	7	0.885714	88.5714
						Rep 3	7	7	7	7	7	1	100
Firmicutes	C`8	Paenibacillus_Strain_EKM305P	Pumpkin	Fresh	KT281438	Rep 1	2	2	2	2	2	0.285714	28.5714	27.619
						Rep 2	1	2	2	2	2	0.257143	25.7143
						Rep 3	2	2	2	2	2	0.285714	28.5714
Firmicutes	D`8	Paenibacillus_Strain_EKM306P	Pumpkin	Fresh	KT281437	Rep 1	1	1	1	1	1	0.142857	14.2857	20.9524
						Rep 2	1	2	2	2	2	0.257143	25.7143
						Rep 3	1	1	2	2	2	0.228571	22.8571
Firmicutes	E`8	Paenibacillus_Strain_EKM307P	Pumpkin	Fresh	KT281436	Rep 1	2	2	3	4	4	0.428571	42.8571	45.7143
						Rep 2	3	3	3	3	3	0.428571	42.8571
						Rep 3	3	3	4	4	4	0.514286	51.4286
Firmicutes	F`8	Paenibacillus_Strain_EKM308P	Pumpkin	Fresh	KT281441	Rep 1	1	1	1	1	1	0.142857	14.2857	15.2381
						Rep 2	1	1	1	1	2	0.171429	17.1429
						Rep 3	1	1	1	1	1	0.142857	14.2857
Firmicutes	G`8	Paenibacillus_Strain_EKM309P	Pumpkin	Fresh	KT281439	Rep 1	2	3	3	3	3	0.4	40	40
						Rep 2	2	2	3	3	3	0.371429	37.1429
						Rep 3	3	3	3	3	3	0.428571	42.8571
Firmicutes	H`8	Paenibacillus_Strain_EKM310P	Pumpkin	Fresh	KT281442	Rep 1	2	2	3	3	3	0.371429	37.1429	29.5238
						Rep 2	2	2	2	3	3	0.342857	34.2857
						Rep 3	1	1	1	1	2	0.171429	17.1429
Firmicutes	A`9	Paenibacillus_Strain_EKM311P	Pumpkin	Fresh	KT281440	Rep 1	7	7	7	7	7	1	100	100
						Rep 2	7	7	7	7	7	1	100
						Rep 3	7	7	7	7	7	1	100
Firmicutes	F`9	Paenibacillus_Strain_EKM312P	Pumpkin	Fresh	KT281443	Rep 1	1	1	1	1	1	0.142857	14.2857	10.4762
						Rep 2	0	0	1	1	1	0.0857143	8.57143
						Rep 3	0	0	1	1	1	0.0857143	8.57143
Firmicutes	G`9	Paenibacillus_Strain_EKM313P	Pumpkin	Fresh	KT281444	Rep 1	7	7	7	7	7	1	100	100
						Rep 2	7	7	7	7	7	1	100
						Rep 3	7	7	7	7	7	1	100
Firmicutes	H`9	Paenibacillus_Strain_EKM314P	Pumpkin	Fresh	KT281445	Rep 1	7	7	7	7	7	1	100	100
						Rep 2	7	7	7	7	7	1	100
						Rep 3	7	7	7	7	7	1	100
Firmicutes	E`5	UnclassifiedPaenibacillaceae_Strain_EKM501M	Spagehtti squash	Fresh	KT281305	Rep 1	1	1	1	1	1	0.142857	14.2857	19.0476
						Rep 2	2	2	2	2	2	0.285714	28.5714
						Rep 3	1	1	1	1	1	0.142857	14.2857
Firmicutes	B5	Lactococcus_Strain_EKM101L	Cucumber	Commercial (Straight eight)	KT281324	Rep 1	7	7	7	7	7	1	100	100
						Rep 2	7	7	7	7	7	1	100
						Rep 3	7	7	7	7	7	1	100
Firmicutes	C5	Lactococcus_Strain_EKM102L	Cucumber	Commercial (Straight eight)	KT281446	Rep 1	0	1	1	1	6	0.257143	25.7143	24.7619
						Rep 2	0	1	1	3	5	0.285714	28.5714
						Rep 3	0	0	0	0	7	0.2	20
Firmicutes	D5	Lactococcus_Strain_EKM201L	Melon	Fresh (Cantaloupe)	KT281325	Rep 1	4	5	5	5	6	0.714286	71.4286	62.8571
						Rep 2	4	4	4	5	5	0.628571	62.8571
						Rep 3	3	3	4	4	5	0.542857	54.2857
Firmicutes	E5	Lactococcus_Strain_EKM202L	Melon	Fresh (Cantaloupe)	KT281326	Rep 1	5	6	7	7	7	0.914286	91.4286	71.4286
						Rep 2	6	6	7	7	7	0.942857	94.2857
						Rep 3	1	2	2	2	3	0.285714	28.5714
Firmicutes	F5	Lactococcus_Strain_EKM203L	Melon	Fresh (Cantaloupe)	KT281327	Rep 1	1	2	3	3	4	0.371429	37.1429	20.9524
						Rep 2	1	1	1	1	2	0.171429	17.1429
						Rep 3	0	0	1	1	1	0.0857143	8.57143
Firmicutes	G`5	Lactococcus_Strain_EKM501L	Acorn squash	Fresh	KT281328	Rep 1	1	1	1	1	1	0.142857	14.2857	10.4762
						Rep 2	1	1	1	1	1	0.142857	14.2857
						Rep 3	0	0	0	0	1	0.0285714	2.85714
Firmicutes	H`5	Lactococcus_Strain_EKM502L	Acorn squash	Fresh	KT281329	Rep 1	1	2	2	2	2	0.257143	25.7143	18.0952
						Rep 2	1	1	1	2	3	0.228571	22.8571
						Rep 3	0	0	0	1	1	0.0571429	5.71429
Firmicutes	G5	Pediococcus_Strain_EKM201D	Melon	Fresh (Cantaloupe)	KT281330	Rep 1	1	1	1	1	1	0.142857	14.2857	14.2857
						Rep 2	0	1	1	1	2	0.142857	14.2857
						Rep 3	1	1	1	1	1	0.142857	14.2857
Firmicutes	H5	Pediococcus_Strain_EKM202D	Melon	Fresh (Cantaloupe)	KT281331	Rep 1	0	0	1	1	1	0.0857143	8.57143	8.57143
						Rep 2	0	0	1	1	1	0.0857143	8.57143
						Rep 3	0	0	1	1	1	0.0857143	8.57143
Firmicutes	H6	Leuconostoc_Strain_EKM401C	Watermelon	Commercial (Crimson sweet)	KT281332	Rep 1	7	7	7	7	7	1	100	99.0476
						Rep 2	6	7	7	7	7	0.971429	97.1429
						Rep 3	7	7	7	7	7	1	100
Firmicutes	B`8	Staphylococcus_Strain_EKM201S	Melon	Fresh (Honeydew)	KT281320	Rep 1	1	1	1	2	2	0.2	20	19.0476
						Rep 2	1	1	1	1	2	0.171429	17.1429
						Rep 3	1	1	1	2	2	0.2	20
Proteobacteria	B7	UnclassifiedEnterobacteriaceae_Strain_EKM101E	Field cucumber	Fresh seed wash	KT281296	Rep 1	7	7	7	7	7	1	100	81.9048
						Rep 2	3	3	3	6	7	0.628571	62.8571
						Rep 3	4	6	6	6	7	0.828571	82.8571
Proteobacteria	F6	UnclassifiedEnterobacteriaceae_Strain_EKM102E	Cucumber	Commercial (Spacemaster)	KT281298	Rep 1	1	1	1	1	2	0.171429	17.1429	13.3333
						Rep 2	0	0	0	0	3	0.0857143	8.57143
						Rep 3	1	1	1	1	1	0.142857	14.2857
Proteobacteria	E6	UnclassifiedEnterobacteriaceae_Strain_EKM103E	Field cucumber	Fresh seed wash	KT281297	Rep 1	4	7	7	7	7	0.914286	91.4286	80.9524
						Rep 2	2	2	3	5	7	0.542857	54.2857
						Rep 3	6	7	7	7	7	0.971429	97.1429
Proteobacteria	G6	UnclassifiedEnterobacteriaceae_Strain_EKM104E	Cucumber	Commercial (Spacemaster)	KT281299	Rep 1	4	5	5	6	7	0.771429	77.1429	88.5714
						Rep 2	5	6	6	7	7	0.885714	88.5714
						Rep 3	7	7	7	7	7	1	100
Proteobacteria	E4	UnclassifiedEnterobacteriaceae_Strain_EKM102V	Field cucumber	Fresh seed wash	KT281316	Rep 1	7	7	7	7	7	1	100	100
						Rep 2	7	7	7	7	7	1	100
						Rep 3	7	7	7	7	7	1	100
Proteobacteria	A6	UnclassifiedEnterobacteriaceae_Strain_EKM101Z	Field cucumber	Fresh seed wash	KT281288	Rep 1	7	7	7	7	7	1	100	91.4286
						Rep 2	6	6	7	7	7	0.942857	94.2857
						Rep 3	4	4	6	7	7	0.8	80
Proteobacteria	B6	UnclassifiedEnterobacteriaceae_Strain_EKM102Z	Field cucumber	Fresh seed wash	KT281287	Rep 1	1	1	2	2	2	0.228571	22.8571	24.7619
						Rep 2	2	2	2	2	2	0.285714	28.5714
						Rep 3	1	1	2	2	2	0.228571	22.8571
Proteobacteria	D`9	UnclassifiedEnterobacteriaceae_Strain_EKM301K	Pumpkin	Fresh	KT281290	Rep 1	1	1	1	1	1	0.142857	14.2857	11.4286
						Rep 2	0	1	1	1	1	0.114286	11.4286
						Rep 3	0	0	1	1	1	0.0857143	8.57143
Proteobacteria	E`9	UnclassifiedEnterobacteriaceae_Strain_EKM302K	Pumpkin	Fresh	KT281291	Rep 1	1	1	1	2	2	0.2	20	20
						Rep 2	1	1	2	2	2	0.228571	22.8571
						Rep 3	1	1	1	1	2	0.171429	17.1429
Proteobacteria	C`9	UnclassifiedEnterobacteriaceae_Strain_EKM301Z	Pumpkin	Fresh	KT281289	Rep 1	0	0	1	1	1	0.0857143	8.57143	12.381
						Rep 2	1	1	1	1	2	0.171429	17.1429
						Rep 3	0	0	1	1	2	0.114286	11.4286
Proteobacteria	F7	UnclassifiedEnterobacteriaceae_Strain_EKM401F	Watermelon	Commercial (Crimson sweet)	KT281295	Rep 1	7	7	7	7	7	1	100	100
						Rep 2	7	7	7	7	7	1	100
						Rep 3	7	7	7	7	7	1	100
Proteobacteria	C6	UnclassifiedEnterobacteriaceae_Strain_EKM401G	Watermelon	Commercial (Crimson sweet)	KT281302	Rep 1	6	7	7	7	7	0.971429	97.1429	87.619
						Rep 2	5	6	7	7	7	0.914286	91.4286
						Rep 3	4	4	4	7	7	0.742857	74.2857
Proteobacteria	D6	UnclassifiedEnterobacteriaceae_Strain_EKM402G	Watermelon	Commercial (Crimson sweet)	KT281303	Rep 1	7	7	7	7	7	1	100	84.7619
						Rep 2	2	3	4	6	7	0.628571	62.8571
						Rep 3	6	6	6	7	7	0.914286	91.4286
Proteobacteria	A7	UnclassifiedEnterobacteriaceae_Strain_EKM403G	Watermelon	Commercial (Crimson sweet)	KT281304	Rep 1	3	3	3	3	3	0.428571	42.8571	39.0476
						Rep 2	2	2	3	3	3	0.371429	37.1429
						Rep 3	2	2	3	3	3	0.371429	37.1429
Proteobacteria	C7	UnclassifiedEnterobacteriaceae_Strain_EKM401K	Watermelon	Commercial (Crimson sweet)	KT281292	Rep 1	7	7	7	7	7	1	100	89.5238
						Rep 2	4	7	7	7	7	0.914286	91.4286
						Rep 3	3	3	7	7	7	0.771429	77.1429
Proteobacteria	D7	UnclassifiedEnterobacteriaceae_Strain_EKM402K	Watermelon	Commercial (Crimson sweet)	KT281293	Rep 1	7	7	7	7	7	1	100	100
						Rep 2	7	7	7	7	7	1	100
						Rep 3	7	7	7	7	7	1	100
Proteobacteria	E7	UnclassifiedEnterobacteriaceae_Strain_EKM403K	Watermelon	Commercial (Crimson sweet)	KT281294	Rep 1	7	7	7	7	7	1	100	100
						Rep 2	7	7	7	7	7	1	100
						Rep 3	7	7	7	7	7	1	100
Proteobacteria	G`6	UnclassifiedEnterobacteriaceae_Strain_EKM601Z	Chinese okra	Commercial	KT222785	Rep 1	3	6	6	6	7	0.8	80	41.9048
						Rep 2	2	2	2	2	2	0.285714	28.5714
						Rep 3	1	1	1	1	2	0.171429	17.1429
Proteobacteria	E`6	UnclassifiedEnterobacteriaceae_Strain_EKM602Z	Chinese okra	Commercial	KT222784	Rep 1	1	1	1	1	2	0.171429	17.1429	17.1429
						Rep 2	1	1	1	2	2	0.2	20
						Rep 3	1	1	1	1	1	0.142857	14.2857
Proteobacteria	F`6	UnclassifiedEnterobacteriaceae_Strain_EKM603Z	Chinese okra	Commercial	KT281286	Rep 1	1	1	1	2	2	0.2	20	37.1429
						Rep 2	1	3	4	4	4	0.457143	45.7143
						Rep 3	1	1	2	6	6	0.457143	45.7143
Proteobacteria	D4	Pantoea_Strain_EKM101V	Field cucumber	Fresh seed wash	KT281318	Rep 1	1	1	1	1	1	0.142857	14.2857	9.52381
						Rep 2	0	1	1	1	1	0.114286	11.4286
						Rep 3	0	0	0	0	1	0.0285714	2.85714
Proteobacteria	F4	Pantoea_Strain_EKM103V	Field cucumber	Fresh seed wash	KT281319	Rep 1	1	1	2	2	2	0.228571	22.8571	21.9048
						Rep 2	1	1	2	2	2	0.228571	22.8571
						Rep 3	1	1	1	2	2	0.2	20
Proteobacteria	G7	Cronobacter_Strain_EKM101R	Cucumber	Commercial (Spacemaster)	KT281315	Rep 1	7	7	7	7	7	1	100	100
						Rep 2	7	7	7	7	7	1	100
						Rep 3	7	7	7	7	7	1	100
Proteobacteria	H7	Cronobacter_Strain_EKM102R	Cucumber	Commercial (Spacemaster)	KT281317	Rep 1	2	2	4	7	7	0.628571	62.8571	43.8095
						Rep 2	1	1	1	3	5	0.314286	31.4286
						Rep 3	1	2	2	3	5	0.371429	37.1429
Proteobacteria	G4	Pseudomonas_Strain_EKM101A	Field cucumber	Fresh seed wash	KT281309	Rep 1	6	7	7	7	7	0.971429	97.1429	99.0476
						Rep 2	7	7	7	7	7	1	100
						Rep 3	7	7	7	7	7	1	100
Proteobacteria	H4	Pseudomonas_Strain_EKM102A	Field cucumber	Fresh seed wash	KT281310	Rep 1	7	7	7	7	7	1	100	100
						Rep 2	7	7	7	7	7	1	100
						Rep 3	7	7	7	7	7	1	100
Proteobacteria	A5	Pseudomonas_Strain_EKM103A	Field cucumber	Fresh seed wash	KT281311	Rep 1	2	2	2	2	2	0.285714	28.5714	28.5714
						Rep 2	2	2	2	2	2	0.285714	28.5714
						Rep 3	2	2	2	2	2	0.285714	28.5714
Proteobacteria	E`7	Pseudomonas_Strain_EKM401A	Watermelon	Fresh	KT281312	Rep 1	7	7	7	7	7	1	100	100
						Rep 2	7	7	7	7	7	1	100
						Rep 3	7	7	7	7	7	1	100
Proteobacteria	F`7	Pseudomonas_Strain_EKM402A	Watermelon	Fresh	KT281313	Rep 1	1	1	2	2	2	0.228571	22.8571	31.4286
						Rep 2	2	2	2	2	2	0.285714	28.5714
						Rep 3	2	3	3	3	4	0.428571	42.8571
Proteobacteria	A`8	Pseudomonas_Strain_EKM403A	Watermelon	Fresh	KT281314	Rep 1	0	0	1	2	2	0.142857	14.2857	10.4762
						Rep 2	0	1	1	1	1	0.114286	11.4286
						Rep 3	0	0	0	1	1	0.0571429	5.71429
Actinobacteria	B`7	Microbacterium_Strain_EKM101T	Field cucumber	Fresh	KT281306	Rep 1	1	2	2	2	2	0.257143	25.7143	26.6667
						Rep 2	2	2	2	2	2	0.285714	28.5714
						Rep 3	1	2	2	2	2	0.257143	25.7143
Actinobacteria	C`7	Microbacterium_Strain_EKM102T	Field cucumber	Fresh	KT281307	Rep 1	2	2	2	2	2	0.285714	28.5714	21.9048
						Rep 2	1	1	1	2	2	0.2	20
						Rep 3	1	1	1	1	2	0.171429	17.1429
Actinobacteria	D`7	Microbacterium_Strain_EKM103T	Field cucumber	Fresh	KT281308	Rep 1	7	7	7	7	7	1	100	100
						Rep 2	7	7	7	7	7	1	100
						Rep 3	7	7	7	7	7	1	100
Actinobacteria	A`7	UnclassifiedMicrobacteriaceae_Strain_EKM601Y	Chinese okra	Commercial	KT281300	Rep 1	2	2	2	2	3	0.314286	31.4286	32.381
						Rep 2	2	2	2	3	3	0.342857	34.2857
						Rep 3	2	2	2	2	3	0.314286	31.4286
Actinobacteria	H`6	Rathayibacter_Strain_EKM201Y	Melon	Fresh (Canary cantaloupe)	KT281301	Rep 1	3	3	3	4	4	0.485714	48.5714	43.8095
						Rep 2	2	3	3	3	3	0.4	40
						Rep 3	3	3	3	3	3	0.428571	42.8571
Actinobacteria	A`5	Micrococcus_Strain_EKM201U	Melon	Fresh (Santa Claus cantaloupe)	KT281321	Rep 1	2	2	3	3	3	0.371429	37.1429	33.3333
						Rep 2	2	2	2	2	2	0.285714	28.5714
						Rep 3	2	2	2	3	3	0.342857	34.2857
Actinobacteria	B`5	Micrococcus_Strain_EKM501U	Acorn squash	Fresh	KT281322	Rep 1	2	2	2	2	2	0.285714	28.5714	26.6667
						Rep 2	2	2	2	2	2	0.285714	28.5714
						Rep 3	1	1	2	2	2	0.228571	22.8571
Control		Prothioconazole	Positive Ctrl			Rep 1	2	2	2	2	3	0.314286	31.4286	31.4286
						Rep 2	2	2	2	2	3	0.314286	31.4286
						Rep 3	1	1	2	2	5	0.314286	31.4286
Control		Bacillus subtilis strain QST 713	Positive Ctrl			Rep 1	2	2	2	2	7	0.428571	42.8571	39.0476
						Rep 2	2	2	2	2	7	0.428571	42.8571
						Rep 3	1	2	2	3	3	0.314286	31.4286
Control		LB broth amended with filter sterilized 0.01% Tween 20	Negative Ctrl			Rep 1	7	7	4	5	6	0.828571	82.8571	81.9048
						Rep 2	4	7	6	5	6	0.8	80
						Rep 3	5	7	4	6	7	0.828571	82.8571
		Average DI% ≤ Average DI% of Positive Ctrls
		Average DI% of Negative Ctrl < Average DI% > Average DI% of Positive Ctrls
		Average DI% ≥ Average DI% of Negative Ctrl

## Sheet: Table S2C
Table S2C: Raw data and calculations for Preventative Effect, corresponding to Table S2A (leaf disc bioassay).
Phylum	Isolate code	Isolate name	Host plant	Variety	16S Genbank Accession #	Disease index	Disease index %	Preventive effect	Preventive effect %	Average preventive effect %
Firmicutes	A8	Bacillus_Strain_EKM101B	Cucumber	Commercial (Spacemaster)	KT281365	1	100	-0.221001	-22.1001	-22.1001
						1	100	-0.221001	-22.1001
						1	100	-0.221001	-22.1001
Firmicutes	B8	Bacillus_Strain_EKM102B	Cucumber	Commercial (Spacemaster)	KT281366	0.942857	94.2857	-0.15123	-15.123	-18.6115
						0.971429	97.1429	-0.186115	-18.6115
						1	100	-0.221001	-22.1001
Firmicutes	D8	Bacillus_Strain_EKM103B	Cucumber	Commercial (Spacemaster)	KT281367	1	100	-0.221001	-22.1001	-22.1001
						1	100	-0.221001	-22.1001
						1	100	-0.221001	-22.1001
Firmicutes	E8	Bacillus_Strain_EKM104B	Cucumber	Commercial (Spacemaster)	KT281368	1	100	-0.221001	-22.1001	-22.1001
						1	100	-0.221001	-22.1001
						1	100	-0.221001	-22.1001
Firmicutes	F8	Bacillus_Strain_EKM105B	Cucumber	Commercial (Spacemaster)	KT281369	1	100	-0.221001	-22.1001	-22.1001
						1	100	-0.221001	-22.1001
						1	100	-0.221001	-22.1001
Firmicutes	G8	Bacillus_Strain_EKM106B	Cucumber	Commercial (Spacemaster)	KT281370	0.6	60	0.267399	26.7399	-3.49439
						1	100	-0.221001	-22.1001
						0.942857	94.2857	-0.15123	-15.123
Firmicutes	H8	Bacillus_Strain_EKM107B	Cucumber	Commercial (Spacemaster)	KT281371	1	100	-0.221001	-22.1001	-22.1001
						1	100	-0.221001	-22.1001
						1	100	-0.221001	-22.1001
Firmicutes	A9	Bacillus_Strain_EKM108B	Cucumber	Commercial (Spacemaster)	KT281372	1	100	-0.221001	-22.1001	-22.1001
						1	100	-0.221001	-22.1001
						1	100	-0.221001	-22.1001
Firmicutes	B9	Bacillus_Strain_EKM109B	Cucumber	Commercial (Spacemaster)	KT281373	1	100	-0.221001	-22.1001	-22.1001
						1	100	-0.221001	-22.1001
						1	100	-0.221001	-22.1001
Firmicutes	C9	Bacillus_Strain_EKM110B	Cucumber	Commercial (Marketmore)	KT281374	1	100	-0.221001	-22.1001	-22.1001
						1	100	-0.221001	-22.1001
						1	100	-0.221001	-22.1001
Firmicutes	D9	Bacillus_Strain_EKM111B	Cucumber	Commercial (Marketmore)	KT281375	0.714286	71.4286	0.127856	12.7856	12.7856
						0.714286	71.4286	0.127856	12.7856
						0.714286	71.4286	0.127856	12.7856
Firmicutes	E9	Bacillus_Strain_EKM112B	Cucumber	Commercial (Marketmore)	KT281376	0.971429	97.1429	-0.186115	-18.6115	-18.6115
						0.942857	94.2857	-0.15123	-15.123
						1	100	-0.221001	-22.1001
Firmicutes	F9	Bacillus_Strain_EKM113B	Cucumber	Commercial (Marketmore)	KT281377	1	100	-0.221001	-22.1001	-22.1001
						1	100	-0.221001	-22.1001
						1	100	-0.221001	-22.1001
Firmicutes	G9	Bacillus_Strain_EKM114B	Cucumber	Commercial (Marketmore)	KT281378	1	100	-0.221001	-22.1001	-12.7973
						0.828571	82.8571	-0.0116867	-1.16867
						0.942857	94.2857	-0.15123	-15.123
Firmicutes	H9	Bacillus_Strain_EKM115B	Cucumber	Commercial (Marketmore)	KT281379	1	100	-0.221001	-22.1001	-22.1001
						1	100	-0.221001	-22.1001
						1	100	-0.221001	-22.1001
Firmicutes	A10	Bacillus_Strain_EKM116B	Cucumber	Commercial (Marketmore)	KT281380	1	100	-0.221001	-22.1001	-22.1001
						1	100	-0.221001	-22.1001
						1	100	-0.221001	-22.1001
Firmicutes	B10	Bacillus_Strain_EKM117B	Cucumber	Commercial (Marketmore)	KT281381	0.828571	82.8571	-0.0116867	-1.16867	2.3199
						0.714286	71.4286	0.127856	12.7856
						0.857143	85.7143	-0.0465725	-4.65725
Firmicutes	C10	Bacillus_Strain_EKM118B	Cucumber	Commercial (Marketmore)	KT281382	1	100	-0.221001	-22.1001	-22.1001
						1	100	-0.221001	-22.1001
						1	100	-0.221001	-22.1001
Firmicutes	D10	Bacillus_Strain_EKM119B	Cucumber	Commercial (Marketmore)	KT281388	0.257143	25.7143	0.686028	68.6028	65.1143
						0.257143	25.7143	0.686028	68.6028
						0.342857	34.2857	0.581371	58.1371
Firmicutes	E10	Bacillus_Strain_EKM120B	Cucumber	Commercial (Marketmore)	KT281393	0.685714	68.5714	0.162742	16.2742	24.4142
						0.6	60	0.267399	26.7399
						0.571429	57.1429	0.302285	30.2285
Firmicutes	F10	Bacillus_Strain_EKM121B	Cucumber	Commercial (Marketmore)	KT281392	0.714286	71.4286	0.127856	12.7856	-1.16867
						0.771429	77.1429	0.0580848	5.80848
						1	100	-0.221001	-22.1001
Firmicutes	G10	Bacillus_Strain_EKM122B	Cucumber	Commercial (Marketmore)	KT281390	0.657143	65.7143	0.197628	19.7628	18.5999
						0.685714	68.5714	0.162742	16.2742
						0.657143	65.7143	0.197628	19.7628
Firmicutes	H10	Bacillus_Strain_EKM123B	Cucumber	Commercial (Straight eight)	KT281385	0.685714	68.5714	0.162742	16.2742	13.9485
						0.771429	77.1429	0.0580848	5.80848
						0.657143	65.7143	0.197628	19.7628
Firmicutes	A11	Bacillus_Strain_EKM124B	Cucumber	Commercial (Straight eight)	KT281387	0.428571	42.8571	0.476714	47.6714	44.1828
						0.514286	51.4286	0.372057	37.2057
						0.428571	42.8571	0.476714	47.6714
Firmicutes	B11	Bacillus_Strain_EKM125B	Cucumber	Commercial (Straight eight)	KT281386	0.828571	82.8571	-0.0116867	-1.16867	-10.4715
						1	100	-0.221001	-22.1001
						0.885714	88.5714	-0.0814582	-8.14582
Firmicutes	C`1	Bacillus_Strain_EKM126B	Cucumber	Commercial (Marketmore)	KT281391	0.228571	22.8571	0.720914	72.0914	67.44
						0.285714	28.5714	0.651143	65.1143
						0.285714	28.5714	0.651143	65.1143
Firmicutes	E`1	Bacillus_Strain_EKM127B	Cucumber	Commercial (Straight eight)	KT281383	0.114286	11.4286	0.860457	86.0457	54.6485
						0.514286	51.4286	0.372057	37.2057
						0.485714	48.5714	0.406942	40.6942
Firmicutes	F`1	Bacillus_Strain_EKM128B	Cucumber	Commercial (Straight eight)	KT281384	0.485714	48.5714	0.406942	40.6942	10.4599
						1	100	-0.221001	-22.1001
						0.714286	71.4286	0.127856	12.7856
Firmicutes	A`2	Bacillus_Strain_EKM129B	Cucumber	Commercial (Marketmore)	KT281389	1	100	-0.221001	-22.1001	-22.1001
						1	100	-0.221001	-22.1001
						1	100	-0.221001	-22.1001
Firmicutes	D`1	Bacillus_Strain_EKM201B	Melon	Commercial (Cantaloupe Delicious)	KT281394	0.4	40	0.5116	51.16	47.6714
						0.4	40	0.5116	51.16
						0.485714	48.5714	0.406942	40.6942
Firmicutes	G`1	Bacillus_Strain_EKM202B	Melon	Commercial (Cantaloupe Delicious)	KT281401	0.285714	28.5714	0.651143	65.1143	32.5542
						0.4	40	0.5116	51.16
						0.971429	97.1429	-0.186115	-18.6115
Firmicutes	A`3	Bacillus_Strain_EKM203B	Melon	Commercial (Cantaloupe Delicious )	KT281397	1	100	-0.221001	-22.1001	-22.1001
						1	100	-0.221001	-22.1001
						1	100	-0.221001	-22.1001
Firmicutes	B`3	Bacillus_Strain_EKM204B	Melon	Commercial (Cantaloupe Delicious )	KT281400	1	100	-0.221001	-22.1001	-22.1001
						1	100	-0.221001	-22.1001
						1	100	-0.221001	-22.1001
Firmicutes	C`3	Bacillus_Strain_EKM205B	Melon	Commercial (Cantaloupe Delicious )	KT281395	1	100	-0.221001	-22.1001	-22.1001
						1	100	-0.221001	-22.1001
						1	100	-0.221001	-22.1001
Firmicutes	D`3	Bacillus_Strain_EKM206B	Melon	Commercial (Cantaloupe Delicious )	KT281399	1	100	-0.221001	-22.1001	-22.1001
						1	100	-0.221001	-22.1001
						1	100	-0.221001	-22.1001
Firmicutes	E`3	Bacillus_Strain_EKM207B	Melon	Commercial (Cantaloupe Delicious )	KT281398	1	100	-0.221001	-22.1001	-22.1001
						1	100	-0.221001	-22.1001
						1	100	-0.221001	-22.1001
Firmicutes	G`3	Bacillus_Strain_EKM208B	Melon	Commercial (Cantaloupe Delicious )	KT281396	1	100	-0.221001	-22.1001	-22.1001
						1	100	-0.221001	-22.1001
						1	100	-0.221001	-22.1001
Firmicutes	H`3	Bacillus_Strain_EKM209B	Melon	Fresh (Honeydew)	KT281406	0.914286	91.4286	-0.116344	-11.6344	-18.6115
						1	100	-0.221001	-22.1001
						1	100	-0.221001	-22.1001
Firmicutes	A`4	Bacillus_Strain_EKM210B	Melon	Fresh (Honeydew)	KT281407	0.285714	28.5714	0.651143	65.1143	65.1143
						0.285714	28.5714	0.651143	65.1143
						0.285714	28.5714	0.651143	65.1143
Firmicutes	B`4	Bacillus_Strain_EKM211B	Melon	Fresh (Honeydew)	KT281405	0.285714	28.5714	0.651143	65.1143	65.1143
						0.285714	28.5714	0.651143	65.1143
						0.285714	28.5714	0.651143	65.1143
Firmicutes	A`6	Bacillus_Strain_EKM212B	Melon	Fresh (Canary cantaloupe)	KT281403	1	100	-0.221001	-22.1001	-22.1001
						1	100	-0.221001	-22.1001
						1	100	-0.221001	-22.1001
Firmicutes	A`10	Bacillus_Strain_EKM213B	Melon	Fresh (Canary cantaloupe)	KT281402	1	100	-0.221001	-22.1001	-22.1001
						1	100	-0.221001	-22.1001
						1	100	-0.221001	-22.1001
Firmicutes	B`10	Bacillus_Strain_EKM214B	Melon	Fresh (Honeydew)	KT281404	1	100	-0.221001	-22.1001	-22.1001
						1	100	-0.221001	-22.1001
						1	100	-0.221001	-22.1001
Firmicutes	C`5	Bacillus_Strain_EKM215B	Melon	Fresh (Santa Claus cantaloupe)	KT281408	0.428571	42.8571	0.476714	47.6714	60.4628
						0.285714	28.5714	0.651143	65.1143
						0.257143	25.7143	0.686028	68.6028
Firmicutes	C11	Bacillus_Strain_EKM301B	Pumpkin	Commercial (Jack O'Lantern)	KT281333	1	100	-0.221001	-22.1001	-22.1001
						1	100	-0.221001	-22.1001
						1	100	-0.221001	-22.1001
Firmicutes	D11	Bacillus_Strain_EKM302B	Pumpkin	Commercial (Jack O'Lantern)	KT281334	1	100	-0.221001	-22.1001	-22.1001
						1	100	-0.221001	-22.1001
						1	100	-0.221001	-22.1001
Firmicutes	E11	Bacillus_Strain_EKM303B	Pumpkin	Commercial (Jack O'Lantern)	KT281335	0.971429	97.1429	-0.186115	-18.6115	-6.98296
						0.657143	65.7143	0.197628	19.7628
						1	100	-0.221001	-22.1001
Firmicutes	F11	Bacillus_Strain_EKM304B	Pumpkin	Commercial (Jack O'Lantern)	KT281336	1	100	-0.221001	-22.1001	-8.14582
						0.657143	65.7143	0.197628	19.7628
						1	100	-0.221001	-22.1001
Firmicutes	G11	Bacillus_Strain_EKM305B	Pumpkin	Commercial (Jack O'Lantern)	KT281337	1	100	-0.221001	-22.1001	-22.1001
						1	100	-0.221001	-22.1001
						1	100	-0.221001	-22.1001
Firmicutes	B`9	Bacillus_Strain_EKM306B	Pumpkin	Fresh	KT281338	0.2	20	0.7558	75.58	80.2314
						0.0571429	5.71429	0.930229	93.0229
						0.228571	22.8571	0.720914	72.0914
Firmicutes	H11	Bacillus_Strain_EKM401B	Watermelon	Commercial (Early Canada improved)	KT281339	0.885714	88.5714	-0.0814582	-8.14582	-17.4487
						1	100	-0.221001	-22.1001
						1	100	-0.221001	-22.1001
Firmicutes	B12	Bacillus_Strain_EKM402B	Watermelon	Commercial (Early Canada improved)	KT281340	1	100	-0.221001	-22.1001	-22.1001
						1	100	-0.221001	-22.1001
						1	100	-0.221001	-22.1001
Firmicutes	C12	Bacillus_Strain_EKM403B	Watermelon	Commercial (Early Canada improved)	KT281341	1	100	-0.221001	-22.1001	-22.1001
						1	100	-0.221001	-22.1001
						1	100	-0.221001	-22.1001
Firmicutes	D12	Bacillus_Strain_EKM404B	Watermelon	Commercial (Early Canada improved)	KT281342	1	100	-0.221001	-22.1001	-22.1001
						1	100	-0.221001	-22.1001
						1	100	-0.221001	-22.1001
Firmicutes	E12	Bacillus_Strain_EKM405B	Watermelon	Commercial (Early Canada improved)	KT281343	1	100	-0.221001	-22.1001	-22.1001
						1	100	-0.221001	-22.1001
						1	100	-0.221001	-22.1001
Firmicutes	F12	Bacillus_Strain_EKM406B	Watermelon	Commercial (Early Canada improved)	KT281344	1	100	-0.221001	-22.1001	-22.1001
						1	100	-0.221001	-22.1001
						1	100	-0.221001	-22.1001
Firmicutes	G12	Bacillus_Strain_EKM407B	Watermelon	Commercial (Early Canada improved)	KT281345	1	100	-0.221001	-22.1001	-22.1001
						1	100	-0.221001	-22.1001
						1	100	-0.221001	-22.1001
Firmicutes	H12	Bacillus_Strain_EKM408B	Watermelon	Commercial (Crimson sweet)	KT281346	0.428571	42.8571	0.476714	47.6714	47.6714
						0.4	40	0.5116	51.16
						0.457143	45.7143	0.441828	44.1828
Firmicutes	A`1	Bacillus_Strain_EKM409B	Watermelon	Commercial (Crimson sweet)	KT281347	0.628571	62.8571	0.232514	23.2514	20.9256
						0.685714	68.5714	0.162742	16.2742
						0.628571	62.8571	0.232514	23.2514
Firmicutes	B`1	Bacillus_Strain_EKM410B	Watermelon	Commercial (Crimson sweet)	KT281348	0.142857	14.2857	0.825571	82.5571	66.2771
						0.285714	28.5714	0.651143	65.1143
						0.4	40	0.5116	51.16
Firmicutes	B`2	Bacillus_Strain_EKM411B	Watermelon	Commercial (Early Canada improved)	KT281349	0.457143	45.7143	0.441828	44.1828	43.0199
						0.514286	51.4286	0.372057	37.2057
						0.428571	42.8571	0.476714	47.6714
Firmicutes	C`2	Bacillus_Strain_EKM412B	Watermelon	Commercial (Early Canada improved)	KT281350	0.771429	77.1429	0.0580848	5.80848	-5.82011
						0.828571	82.8571	-0.0116867	-1.16867
						1	100	-0.221001	-22.1001
Firmicutes	D`2	Bacillus_Strain_EKM413B	Watermelon	Commercial (Early Canada improved)	KT281351	0.857143	85.7143	-0.0465725	-4.65725	-9.30868
						0.942857	94.2857	-0.15123	-15.123
						0.885714	88.5714	-0.0814582	-8.14582
Firmicutes	E`2	Bacillus_Strain_EKM414B	Watermelon	Commercial (Early Canada improved)	KT281352	1	100	-0.221001	-22.1001	-22.1001
						1	100	-0.221001	-22.1001
						1	100	-0.221001	-22.1001
Firmicutes	F`2	Bacillus_Strain_EKM415B	Watermelon	Commercial (Early Canada improved)	KT281353	1	100	-0.221001	-22.1001	-22.1001
						1	100	-0.221001	-22.1001
						1	100	-0.221001	-22.1001
Firmicutes	G`2	Bacillus_Strain_EKM416B	Watermelon	Commercial (Crimson sweet)	KT281354	1	100	-0.221001	-22.1001	-5.82011
						0.6	60	0.267399	26.7399
						1	100	-0.221001	-22.1001
Firmicutes	H`2	Bacillus_Strain_EKM417B	Watermelon	Commercial (Crimson sweet)	KT281355	0.2	20	0.7558	75.58	73.2543
						0.2	20	0.7558	75.58
						0.257143	25.7143	0.686028	68.6028
Firmicutes	G`7	Bacillus_Strain_EKM418B	Watermelon	Fresh	KT281356	0.342857	34.2857	0.581371	58.1371	53.4857
						0.4	40	0.5116	51.16
						0.4	40	0.5116	51.16
Firmicutes	H`7	Bacillus_Strain_EKM419B	Watermelon	Fresh	KT281358	0.0571429	5.71429	0.930229	93.0229	89.5343
						0.0857143	8.57143	0.895343	89.5343
						0.114286	11.4286	0.860457	86.0457
Firmicutes	F`3	Bacillus_Strain_EKM420B	Watermelon	Commercial (Crimson sweet)	KT281357	0.457143	45.7143	0.441828	44.1828	40.6942
						0.514286	51.4286	0.372057	37.2057
						0.485714	48.5714	0.406942	40.6942
Firmicutes	C8	Bacillus_Strain_EKM501B	Butternut squash	Fresh	KT281359	0.885714	88.5714	-0.0814582	-8.14582	-17.4487
						1	100	-0.221001	-22.1001
						1	100	-0.221001	-22.1001
Firmicutes	H`1	Bacillus_Strain_EKM502B	Butternut squash	Fresh	KT281360	0.285714	28.5714	0.651143	65.1143	67.44
						0.285714	28.5714	0.651143	65.1143
						0.228571	22.8571	0.720914	72.0914
Firmicutes	D`5	Bacillus_Strain_EKM503B	Acorn squash	Fresh	KT281361	0.371429	37.1429	0.546485	54.6485	66.2771
						0.228571	22.8571	0.720914	72.0914
						0.228571	22.8571	0.720914	72.0914
Firmicutes	F`5	Bacillus_Strain_EKM504B	Spagehtti squash	Fresh	KT281362	0.428571	42.8571	0.476714	47.6714	47.6714
						0.428571	42.8571	0.476714	47.6714
						0.428571	42.8571	0.476714	47.6714
Firmicutes	B`6	Bacillus_Strain_EKM505B	Spaghetti squash	Fresh	KT281363	0.285714	28.5714	0.651143	65.1143	70.9285
						0.285714	28.5714	0.651143	65.1143
						0.142857	14.2857	0.825571	82.5571
Firmicutes	C`6	Bacillus_Strain_EKM506B	Spaghetti squash	Fresh	KT281364	1	100	-0.221001	-22.1001	-20.9373
						1	100	-0.221001	-22.1001
						0.971429	97.1429	-0.186115	-18.6115
Firmicutes	D`6	Bacillus_Strain_EKM601B	Chinese okra	Commercial	KT281323	1	100	-0.221001	-22.1001	-22.1001
						1	100	-0.221001	-22.1001
						1	100	-0.221001	-22.1001
Firmicutes	C`4	Bacillus_Strain_EKM701B	Bottle gourd	Commercial	KT222780	0.657143	65.7143	0.197628	19.7628	-1.16867
						0.828571	82.8571	-0.0116867	-1.16867
						1	100	-0.221001	-22.1001
Firmicutes	D`4	Bacillus_Strain_EKM702B	Bottle gourd	Commercial	KT222781	0.257143	25.7143	0.686028	68.6028	69.7657
						0.2	20	0.7558	75.58
						0.285714	28.5714	0.651143	65.1143
Firmicutes	E`4	Bacillus_Strain_EKM703B	Bottle gourd	Commercial	KT220265	0.285714	28.5714	0.651143	65.1143	74.4171
						0.142857	14.2857	0.825571	82.5571
						0.2	20	0.7558	75.58
Firmicutes	F`4	Bacillus_Strain_EKM704B	Bottle gourd	Commercial	KT220264	0.714286	71.4286	0.127856	12.7856	5.80848
						0.714286	71.4286	0.127856	12.7856
						0.885714	88.5714	-0.0814582	-8.14582
Firmicutes	G`4	Bacillus_Strain_EKM705B	Bottle gourd	Commercial	KT222782	0.742857	74.2857	0.0929705	9.29705	11.6228
						0.714286	71.4286	0.127856	12.7856
						0.714286	71.4286	0.127856	12.7856
Firmicutes	H`4	Bacillus_Strain_EKM706B	Bottle gourd	Commercial	KT222783	0.342857	34.2857	0.581371	58.1371	51.16
						0.485714	48.5714	0.406942	40.6942
						0.371429	37.1429	0.546485	54.6485
Firmicutes	A1	Paenibacillus_Strain_EKM101P	Cucumber	Commercial (Marketmore)	KT281418	0.971429	97.1429	-0.186115	-18.6115	-20.9373
						1	100	-0.221001	-22.1001
						1	100	-0.221001	-22.1001
Firmicutes	B1	Paenibacillus_Strain_EKM102P	Cucumber	Commercial (Marketmore)	KT281417	1	100	-0.221001	-22.1001	-20.9373
						0.971429	97.1429	-0.186115	-18.6115
						1	100	-0.221001	-22.1001
Firmicutes	C1	Paenibacillus_Strain_EKM103P	Cucumber	Commercial (Burpless beauty)	KT281409	0.4	40	0.5116	51.16	51.16
						0.371429	37.1429	0.546485	54.6485
						0.428571	42.8571	0.476714	47.6714
Firmicutes	D1	Paenibacillus_Strain_EKM104P	Cucumber	Commercial (Burpless beauty)	KT281410	0.714286	71.4286	0.127856	12.7856	-10.4715
						1	100	-0.221001	-22.1001
						1	100	-0.221001	-22.1001
Firmicutes	E1	Paenibacillus_Strain_EKM105P	Cucumber	Commercial (Straight eight)	KT281411	1	100	-0.221001	-22.1001	-22.1001
						1	100	-0.221001	-22.1001
						1	100	-0.221001	-22.1001
Firmicutes	F1	Paenibacillus_Strain_EKM106P	Cucumber	Commercial (Straight eight)	KT281415	1	100	-0.221001	-22.1001	-22.1001
						1	100	-0.221001	-22.1001
						1	100	-0.221001	-22.1001
Firmicutes	G1	Paenibacillus_Strain_EKM107P	Cucumber	Commercial (Straight eight)	KT281416	1	100	-0.221001	-22.1001	-22.1001
						1	100	-0.221001	-22.1001
						1	100	-0.221001	-22.1001
Firmicutes	H1	Paenibacillus_Strain_EKM108P	Cucumber	Commercial (Straight eight)	KT281412	0.742857	74.2857	0.0929705	9.29705	-1.16867
						1	100	-0.221001	-22.1001
						0.742857	74.2857	0.0929705	9.29705
Firmicutes	A2	Paenibacillus_Strain_EKM109P	Cucumber	Commercial (Straight eight)	KT281413	0.542857	54.2857	0.337171	33.7171	-2.33153
						0.971429	97.1429	-0.186115	-18.6115
						1	100	-0.221001	-22.1001
Firmicutes	B2	Paenibacillus_Strain_EKM110P	Cucumber	Commercial (Straight eight)	KT281414	1	100	-0.221001	-22.1001	-22.1001
						1	100	-0.221001	-22.1001
						1	100	-0.221001	-22.1001
Firmicutes	C4	Paenibacillus_Strain_EKM111P	Cucumber	Commercial (Burpless F1)	KT281419	1	100	-0.221001	-22.1001	-22.1001
						1	100	-0.221001	-22.1001
						1	100	-0.221001	-22.1001
Firmicutes	G2	Paenibacillus_Strain_EKM201P	Melon	Commercial (Cantaloupe Delicious)	KT281424	1	100	-0.221001	-22.1001	-22.1001
						1	100	-0.221001	-22.1001
						1	100	-0.221001	-22.1001
Firmicutes	H2	Paenibacillus_Strain_EKM202P	Melon	Commercial (Cantaloupe Delicious)	KT281420	1	100	-0.221001	-22.1001	-22.1001
						1	100	-0.221001	-22.1001
						1	100	-0.221001	-22.1001
Firmicutes	A3	Paenibacillus_Strain_EKM203P	Melon	Commercial (Cantaloupe Delicious)	KT281422	0.542857	54.2857	0.337171	33.7171	27.9028
						0.542857	54.2857	0.337171	33.7171
						0.685714	68.5714	0.162742	16.2742
Firmicutes	B3	Paenibacillus_Strain_EKM204P	Melon	Commercial (Cantaloupe Delicious)	KT281429	1	100	-0.221001	-22.1001	-22.1001
						1	100	-0.221001	-22.1001
						1	100	-0.221001	-22.1001
Firmicutes	C3	Paenibacillus_Strain_EKM205P	Melon	Commercial (Cantaloupe Delicious)	KT281430	1	100	-0.221001	-22.1001	-22.1001
						1	100	-0.221001	-22.1001
						1	100	-0.221001	-22.1001
Firmicutes	D3	Paenibacillus_Strain_EKM206P	Melon	Commercial (Cantaloupe Delicious)	KT281426	1	100	-0.221001	-22.1001	-22.1001
						1	100	-0.221001	-22.1001
						1	100	-0.221001	-22.1001
Firmicutes	E3	Paenibacillus_Strain_EKM207P	Melon	Commercial (Cantaloupe Delicious)	KT281421	0.914286	91.4286	-0.116344	-11.6344	-18.6115
						1	100	-0.221001	-22.1001
						1	100	-0.221001	-22.1001
Firmicutes	F3	Paenibacillus_Strain_EKM208P	Melon	Commercial (Cantaloupe Delicious)	KT281431	0.628571	62.8571	0.232514	23.2514	9.29705
						0.771429	77.1429	0.0580848	5.80848
						0.828571	82.8571	-0.0116867	-1.16867
Firmicutes	G3	Paenibacillus_Strain_EKM209P	Melon	Commercial (Cantaloupe Delicious)	KT281428	1	100	-0.221001	-22.1001	-22.1001
						1	100	-0.221001	-22.1001
						1	100	-0.221001	-22.1001
Firmicutes	H3	Paenibacillus_Strain_EKM210P	Melon	Commercial (Cantaloupe Delicious)	KT281425	0.2	20	0.7558	75.58	59.3
						0.542857	54.2857	0.337171	33.7171
						0.257143	25.7143	0.686028	68.6028
Firmicutes	A4	Paenibacillus_Strain_EKM211P	Melon	Commercial (Cantaloupe Delicious)	KT281427	0.857143	85.7143	-0.0465725	-4.65725	-4.65725
						0.828571	82.8571	-0.0116867	-1.16867
						0.885714	88.5714	-0.0814582	-8.14582
Firmicutes	B4	Paenibacillus_Strain_EKM212P	Melon	Commercial (Cantaloupe Delicious)	KT281423	1	100	-0.221001	-22.1001	-22.1001
						1	100	-0.221001	-22.1001
						1	100	-0.221001	-22.1001
Firmicutes	C2	Paenibacillus_Strain_EKM301P	Pumpkin	Commercial (Jack O'Lantern)	KT281432	1	100	-0.221001	-22.1001	-22.1001
						1	100	-0.221001	-22.1001
						1	100	-0.221001	-22.1001
Firmicutes	D2	Paenibacillus_Strain_EKM302P	Pumpkin	Commercial (Jack O'Lantern)	KT281435	1	100	-0.221001	-22.1001	-22.1001
						1	100	-0.221001	-22.1001
						1	100	-0.221001	-22.1001
Firmicutes	E2	Paenibacillus_Strain_EKM303P	Pumpkin	Commercial (Jack O'Lantern)	KT281434	0.257143	25.7143	0.686028	68.6028	67.44
						0.285714	28.5714	0.651143	65.1143
						0.257143	25.7143	0.686028	68.6028
Firmicutes	F2	Paenibacillus_Strain_EKM304P	Pumpkin	Commercial (Jack O'Lantern)	KT281433	1	100	-0.221001	-22.1001	-17.4487
						0.885714	88.5714	-0.0814582	-8.14582
						1	100	-0.221001	-22.1001
Firmicutes	C`8	Paenibacillus_Strain_EKM305P	Pumpkin	Fresh	KT281438	0.285714	28.5714	0.651143	65.1143	66.2771
						0.257143	25.7143	0.686028	68.6028
						0.285714	28.5714	0.651143	65.1143
Firmicutes	D`8	Paenibacillus_Strain_EKM306P	Pumpkin	Fresh	KT281437	0.142857	14.2857	0.825571	82.5571	74.4171
						0.257143	25.7143	0.686028	68.6028
						0.228571	22.8571	0.720914	72.0914
Firmicutes	E`8	Paenibacillus_Strain_EKM307P	Pumpkin	Fresh	KT281436	0.428571	42.8571	0.476714	47.6714	44.1828
						0.428571	42.8571	0.476714	47.6714
						0.514286	51.4286	0.372057	37.2057
Firmicutes	F`8	Paenibacillus_Strain_EKM308P	Pumpkin	Fresh	KT281441	0.142857	14.2857	0.825571	82.5571	81.3943
						0.171429	17.1429	0.790686	79.0686
						0.142857	14.2857	0.825571	82.5571
Firmicutes	G`8	Paenibacillus_Strain_EKM309P	Pumpkin	Fresh	KT281439	0.4	40	0.5116	51.16	51.16
						0.371429	37.1429	0.546485	54.6485
						0.428571	42.8571	0.476714	47.6714
Firmicutes	H`8	Paenibacillus_Strain_EKM310P	Pumpkin	Fresh	KT281442	0.371429	37.1429	0.546485	54.6485	63.9514
						0.342857	34.2857	0.581371	58.1371
						0.171429	17.1429	0.790686	79.0686
Firmicutes	A`9	Paenibacillus_Strain_EKM311P	Pumpkin	Fresh	KT281440	1	100	-0.221001	-22.1001	-22.1001
						1	100	-0.221001	-22.1001
						1	100	-0.221001	-22.1001
Firmicutes	F`9	Paenibacillus_Strain_EKM312P	Pumpkin	Fresh	KT281443	0.142857	14.2857	0.825571	82.5571	87.2086
						0.0857143	8.57143	0.895343	89.5343
						0.0857143	8.57143	0.895343	89.5343
Firmicutes	G`9	Paenibacillus_Strain_EKM313P	Pumpkin	Fresh	KT281444	1	100	-0.221001	-22.1001	-22.1001
						1	100	-0.221001	-22.1001
						1	100	-0.221001	-22.1001
Firmicutes	H`9	Paenibacillus_Strain_EKM314P	Pumpkin	Fresh	KT281445	1	100	-0.221001	-22.1001	-22.1001
						1	100	-0.221001	-22.1001
						1	100	-0.221001	-22.1001
Firmicutes	E`5	UnclassifiedPaenibacillaceae_Strain_EKM501M	Spagehtti squash	Fresh	KT281305	0.142857	14.2857	0.825571	82.5571	76.7428
						0.285714	28.5714	0.651143	65.1143
						0.142857	14.2857	0.825571	82.5571
Firmicutes	B5	Lactococcus_Strain_EKM101L	Cucumber	Commercial (Straight eight)	KT281324	1	100	-0.221001	-22.1001	-22.1001
						1	100	-0.221001	-22.1001
						1	100	-0.221001	-22.1001
Firmicutes	C5	Lactococcus_Strain_EKM102L	Cucumber	Commercial (Straight eight)	KT281446	0.257143	25.7143	0.686028	68.6028	69.7657
						0.285714	28.5714	0.651143	65.1143
						0.2	20	0.7558	75.58
Firmicutes	D5	Lactococcus_Strain_EKM201L	Melon	Fresh (Cantaloupe)	KT281325	0.714286	71.4286	0.127856	12.7856	23.2514
						0.628571	62.8571	0.232514	23.2514
						0.542857	54.2857	0.337171	33.7171
Firmicutes	E5	Lactococcus_Strain_EKM202L	Melon	Fresh (Cantaloupe)	KT281326	0.914286	91.4286	-0.116344	-11.6344	12.7856
						0.942857	94.2857	-0.15123	-15.123
						0.285714	28.5714	0.651143	65.1143
Firmicutes	F5	Lactococcus_Strain_EKM203L	Melon	Fresh (Cantaloupe)	KT281327	0.371429	37.1429	0.546485	54.6485	74.4171
						0.171429	17.1429	0.790686	79.0686
						0.0857143	8.57143	0.895343	89.5343
Firmicutes	G`5	Lactococcus_Strain_EKM501L	Acorn squash	Fresh	KT281328	0.142857	14.2857	0.825571	82.5571	87.2086
						0.142857	14.2857	0.825571	82.5571
						0.0285714	2.85714	0.965114	96.5114
Firmicutes	H`5	Lactococcus_Strain_EKM502L	Acorn squash	Fresh	KT281329	0.257143	25.7143	0.686028	68.6028	77.9057
						0.228571	22.8571	0.720914	72.0914
						0.0571429	5.71429	0.930229	93.0229
Firmicutes	G5	Pediococcus_Strain_EKM201D	Melon	Fresh (Cantaloupe)	KT281330	0.142857	14.2857	0.825571	82.5571	82.5571
						0.142857	14.2857	0.825571	82.5571
						0.142857	14.2857	0.825571	82.5571
Firmicutes	H5	Pediococcus_Strain_EKM202D	Melon	Fresh (Cantaloupe)	KT281331	0.0857143	8.57143	0.895343	89.5343	89.5343
						0.0857143	8.57143	0.895343	89.5343
						0.0857143	8.57143	0.895343	89.5343
Firmicutes	H6	Leuconostoc_Strain_EKM401C	Watermelon	Commercial (Crimson sweet)	KT281332	1	100	-0.221001	-22.1001	-20.9373
						0.971429	97.1429	-0.186115	-18.6115
						1	100	-0.221001	-22.1001
Firmicutes	B`8	Staphylococcus_Strain_EKM201S	Melon	Fresh (Honeydew)	KT281320	0.2	20	0.7558	75.58	76.7428
						0.171429	17.1429	0.790686	79.0686
						0.2	20	0.7558	75.58
Proteobacteria	B7	UnclassifiedEnterobacteriaceae_Strain_EKM101E	Field cucumber	Fresh seed wash	KT281296	1	100	-0.221001	-22.1001	-0.00581429
						0.628571	62.8571	0.232514	23.2514
						0.828571	82.8571	-0.0116867	-1.16867
Proteobacteria	F6	UnclassifiedEnterobacteriaceae_Strain_EKM102E	Cucumber	Commercial (Spacemaster)	KT281298	0.171429	17.1429	0.790686	79.0686	83.72
						0.0857143	8.57143	0.895343	89.5343
						0.142857	14.2857	0.825571	82.5571
Proteobacteria	E6	UnclassifiedEnterobacteriaceae_Strain_EKM103E	Field cucumber	Fresh seed wash	KT281297	0.914286	91.4286	-0.116344	-11.6344	1.15704
						0.542857	54.2857	0.337171	33.7171
						0.971429	97.1429	-0.186115	-18.6115
Proteobacteria	G6	UnclassifiedEnterobacteriaceae_Strain_EKM104E	Cucumber	Commercial (Spacemaster)	KT281299	0.771429	77.1429	0.0580848	5.80848	-8.14582
						0.885714	88.5714	-0.0814582	-8.14582
						1	100	-0.221001	-22.1001
Proteobacteria	E4	UnclassifiedEnterobacteriaceae_Strain_EKM102V	Field cucumber	Fresh seed wash	KT281316	1	100	-0.221001	-22.1001	-22.1001
						1	100	-0.221001	-22.1001
						1	100	-0.221001	-22.1001
Proteobacteria	A6	UnclassifiedEnterobacteriaceae_Strain_EKM101Z	Field cucumber	Fresh seed wash	KT281288	1	100	-0.221001	-22.1001	-11.6344
						0.942857	94.2857	-0.15123	-15.123
						0.8	80	0.023199	2.3199
Proteobacteria	B6	UnclassifiedEnterobacteriaceae_Strain_EKM102Z	Field cucumber	Fresh seed wash	KT281287	0.228571	22.8571	0.720914	72.0914	69.7657
						0.285714	28.5714	0.651143	65.1143
						0.228571	22.8571	0.720914	72.0914
Proteobacteria	D`9	UnclassifiedEnterobacteriaceae_Strain_EKM301K	Pumpkin	Fresh	KT281290	0.142857	14.2857	0.825571	82.5571	86.0457
						0.114286	11.4286	0.860457	86.0457
						0.0857143	8.57143	0.895343	89.5343
Proteobacteria	E`9	UnclassifiedEnterobacteriaceae_Strain_EKM302K	Pumpkin	Fresh	KT281291	0.2	20	0.7558	75.58	75.58
						0.228571	22.8571	0.720914	72.0914
						0.171429	17.1429	0.790686	79.0686
Proteobacteria	C`9	UnclassifiedEnterobacteriaceae_Strain_EKM301Z	Pumpkin	Fresh	KT281289	0.0857143	8.57143	0.895343	89.5343	84.8828
						0.171429	17.1429	0.790686	79.0686
						0.114286	11.4286	0.860457	86.0457
Proteobacteria	F7	UnclassifiedEnterobacteriaceae_Strain_EKM401F	Watermelon	Commercial (Crimson sweet)	KT281295	1	100	-0.221001	-22.1001	-22.1001
						1	100	-0.221001	-22.1001
						1	100	-0.221001	-22.1001
Proteobacteria	C6	UnclassifiedEnterobacteriaceae_Strain_EKM401G	Watermelon	Commercial (Crimson sweet)	KT281302	0.971429	97.1429	-0.186115	-18.6115	-6.98296
						0.914286	91.4286	-0.116344	-11.6344
						0.742857	74.2857	0.0929705	9.29705
Proteobacteria	D6	UnclassifiedEnterobacteriaceae_Strain_EKM402G	Watermelon	Commercial (Crimson sweet)	KT281303	1	100	-0.221001	-22.1001	-3.49439
						0.628571	62.8571	0.232514	23.2514
						0.914286	91.4286	-0.116344	-11.6344
Proteobacteria	A7	UnclassifiedEnterobacteriaceae_Strain_EKM403G	Watermelon	Commercial (Crimson sweet)	KT281304	0.428571	42.8571	0.476714	47.6714	52.3228
						0.371429	37.1429	0.546485	54.6485
						0.371429	37.1429	0.546485	54.6485
Proteobacteria	C7	UnclassifiedEnterobacteriaceae_Strain_EKM401K	Watermelon	Commercial (Crimson sweet)	KT281292	1	100	-0.221001	-22.1001	-9.30868
						0.914286	91.4286	-0.116344	-11.6344
						0.771429	77.1429	0.0580848	5.80848
Proteobacteria	D7	UnclassifiedEnterobacteriaceae_Strain_EKM402K	Watermelon	Commercial (Crimson sweet)	KT281293	1	100	-0.221001	-22.1001	-22.1001
						1	100	-0.221001	-22.1001
						1	100	-0.221001	-22.1001
Proteobacteria	E7	UnclassifiedEnterobacteriaceae_Strain_EKM403K	Watermelon	Commercial (Crimson sweet)	KT281294	1	100	-0.221001	-22.1001	-22.1001
						1	100	-0.221001	-22.1001
						1	100	-0.221001	-22.1001
Proteobacteria	G`6	UnclassifiedEnterobacteriaceae_Strain_EKM601Z	Chinese okra	Commercial	KT222785	0.8	80	0.023199	2.3199	48.8342
						0.285714	28.5714	0.651143	65.1143
						0.171429	17.1429	0.790686	79.0686
Proteobacteria	E`6	UnclassifiedEnterobacteriaceae_Strain_EKM602Z	Chinese okra	Commercial	KT222784	0.171429	17.1429	0.790686	79.0686	79.0686
						0.2	20	0.7558	75.58
						0.142857	14.2857	0.825571	82.5571
Proteobacteria	F`6	UnclassifiedEnterobacteriaceae_Strain_EKM603Z	Chinese okra	Commercial	KT281286	0.2	20	0.7558	75.58	54.6485
						0.457143	45.7143	0.441828	44.1828
						0.457143	45.7143	0.441828	44.1828
Proteobacteria	D4	Pantoea_Strain_EKM101V	Field cucumber	Fresh seed wash	KT281318	0.142857	14.2857	0.825571	82.5571	88.3714
						0.114286	11.4286	0.860457	86.0457
						0.0285714	2.85714	0.965114	96.5114
Proteobacteria	F4	Pantoea_Strain_EKM103V	Field cucumber	Fresh seed wash	KT281319	0.228571	22.8571	0.720914	72.0914	73.2543
						0.228571	22.8571	0.720914	72.0914
						0.2	20	0.7558	75.58
Proteobacteria	G7	Cronobacter_Strain_EKM101R	Cucumber	Commercial (Spacemaster)	KT281315	1	100	-0.221001	-22.1001	-22.1001
						1	100	-0.221001	-22.1001
						1	100	-0.221001	-22.1001
Proteobacteria	H7	Cronobacter_Strain_EKM102R	Cucumber	Commercial (Spacemaster)	KT281317	0.628571	62.8571	0.232514	23.2514	46.5085
						0.314286	31.4286	0.616257	61.6257
						0.371429	37.1429	0.546485	54.6485
Proteobacteria	G4	Pseudomonas_Strain_EKM101A	Field cucumber	Fresh seed wash	KT281309	0.971429	97.1429	-0.186115	-18.6115	-20.9373
						1	100	-0.221001	-22.1001
						1	100	-0.221001	-22.1001
Proteobacteria	H4	Pseudomonas_Strain_EKM102A	Field cucumber	Fresh seed wash	KT281310	1	100	-0.221001	-22.1001	-22.1001
						1	100	-0.221001	-22.1001
						1	100	-0.221001	-22.1001
Proteobacteria	A5	Pseudomonas_Strain_EKM103A	Field cucumber	Fresh seed wash	KT281311	0.285714	28.5714	0.651143	65.1143	65.1143
						0.285714	28.5714	0.651143	65.1143
						0.285714	28.5714	0.651143	65.1143
Proteobacteria	E`7	Pseudomonas_Strain_EKM401A	Watermelon	Fresh	KT281312	1	100	-0.221001	-22.1001	-22.1001
						1	100	-0.221001	-22.1001
						1	100	-0.221001	-22.1001
Proteobacteria	F`7	Pseudomonas_Strain_EKM402A	Watermelon	Fresh	KT281313	0.228571	22.8571	0.720914	72.0914	61.6257
						0.285714	28.5714	0.651143	65.1143
						0.428571	42.8571	0.476714	47.6714
Proteobacteria	A`8	Pseudomonas_Strain_EKM403A	Watermelon	Fresh	KT281314	0.142857	14.2857	0.825571	82.5571	87.2086
						0.114286	11.4286	0.860457	86.0457
						0.0571429	5.71429	0.930229	93.0229
Actinobacteria	B`7	Microbacterium_Strain_EKM101T	Field cucumber	Fresh	KT281306	0.257143	25.7143	0.686028	68.6028	67.44
						0.285714	28.5714	0.651143	65.1143
						0.257143	25.7143	0.686028	68.6028
Actinobacteria	C`7	Microbacterium_Strain_EKM102T	Field cucumber	Fresh	KT281307	0.285714	28.5714	0.651143	65.1143	73.2543
						0.2	20	0.7558	75.58
						0.171429	17.1429	0.790686	79.0686
Actinobacteria	D`7	Microbacterium_Strain_EKM103T	Field cucumber	Fresh	KT281308	1	100	-0.221001	-22.1001	-22.1001
						1	100	-0.221001	-22.1001
						1	100	-0.221001	-22.1001
Actinobacteria	A`7	UnclassifiedMicrobacteriaceae_Strain_EKM601Y	Chinese okra	Commercial	KT281300	0.314286	31.4286	0.616257	61.6257	60.4628
						0.342857	34.2857	0.581371	58.1371
						0.314286	31.4286	0.616257	61.6257
Actinobacteria	H`6	Rathayibacter_Strain_EKM201Y	Melon	Fresh (Canary cantaloupe)	KT281301	0.485714	48.5714	0.406942	40.6942	46.5085
						0.4	40	0.5116	51.16
						0.428571	42.8571	0.476714	47.6714
Actinobacteria	A`5	Micrococcus_Strain_EKM201U	Melon	Fresh (Santa Claus cantaloupe)	KT281321	0.371429	37.1429	0.546485	54.6485	59.3
						0.285714	28.5714	0.651143	65.1143
						0.342857	34.2857	0.581371	58.1371
Actinobacteria	B`5	Micrococcus_Strain_EKM501U	Acorn squash	Fresh	KT281322	0.285714	28.5714	0.651143	65.1143	67.44
						0.285714	28.5714	0.651143	65.1143
						0.228571	22.8571	0.720914	72.0914
Control		Prothioconazole	Positive Ctrl			0.314286	31.4286	0.616257	61.6257	61.6257
						0.314286	31.4286	0.616257	61.6257
						0.314286	31.4286	0.616257	61.6257
Control		Bacillus subtilis strain QST 713	Positive Ctrl			0.428571	42.8571	0.476714	47.6714	52.3228
						0.428571	42.8571	0.476714	47.6714
						0.314286	31.4286	0.616257	61.6257
Control		LB broth amended with filter sterilized 0.01% Tween 20	Negative Ctrl			0.828571	82.8571
						0.8	80
						0.828571	82.8571
		Strains with average PE% ≥ average PE% of Positive Ctrls
		Strains with average PE% < average PE% of Positive Ctrls
		PE% ≤ Negative Ctrl (0)

## Sheet: Table S2D
Table S2D. Detailed scoring of the effects of treatments with cucurbit seed associated endophytes against powdery mildew disease using the detached whole leaf bioassay
						Raw disease scores (0=no disease; 7=greatest symptoms)
Phylum	Isolate code	Isolate name	Top-hit taxon on EzBioCloud (accession #)	Source	16S Genbank Accession #	Rep1	Rep2	Rep3	Rep4	Rep5	Disease index	Disease index (DI)%	Preventative effect	Preventative effect (PE)%
Firmicutes	D10	Bacillus_Strain_EKM119B	Bacillus safensis (ASJD01000027)	Cucumber (Marketmore)	KT281388	3	3	3	3	3	0.428571	42.8571	-0.153935	-15.3935
Firmicutes	C`1	Bacillus_Strain_EKM126B	Bacillus glycinifermentans (LECW01000063)	Cucumber (Marketmore)	KT281391	2	2	3	3	1	0.314286	31.4286	0.153781	15.3781
Firmicutes	A`4	Bacillus_Strain_EKM210B	Bacillus safensis (ASJD01000027)	Melon (Honeydew)	KT281407	2	3	2	2	2	0.314286	31.4286	0.153781	15.3781
Firmicutes	B`4	Bacillus_Strain_EKM211B	Bacillus safensis (ASJD01000027)	Melon (Honeydew)	KT281405	3	3	2	3	2	0.371429	37.1429	-7.6929e-05	-0.0076929
Firmicutes	B`9	Bacillus_Strain_EKM306B	Bacillus megaterium (JJMH01000057)	Fresh Pumpkin	KT281338	2	1	3	2	2	0.285714	28.5714	0.23071	23.071
Firmicutes	B`1	Bacillus_Strain_EKM410B	Bacillus safensis (ASJD01000027)	Watermelon (Crimson sweet)	KT281348	3	4	2	2	3	0.4	40	-0.0770059	-7.70059
Firmicutes	H`2	Bacillus_Strain_EKM417B	Bacillus nakamurai (LSAZ01000028)	Watermelon (Crimson sweet)	KT281355	2	2	3	2	2	0.314286	31.4286	0.153781	15.3781
Firmicutes	H`7	Bacillus_Strain_EKM419B	Bacillus megaterium (JJMH01000057)	Fresh Watermelon	KT281358	1	2	2	1	2	0.228571	22.8571	0.384568	38.4568
Firmicutes	H`1	Bacillus_Strain_EKM502B	Bacillus cucumis (KT895286)	Butternut squash	KT281360	3	6	3	2	2	0.457143	45.7143	-0.230864	-23.0864
Firmicutes	D`5	Bacillus_Strain_EKM503B	Bacillus megaterium (JJMH01000057 )	Acorn squash	KT281361	2	3	2	3	3	0.371429	37.1429	-7.6929e-05	-0.0076929
Firmicutes	B`6	Bacillus_Strain_EKM505B	Bacillus tequilensis (AYTO01000043)	Spaghetti squash	KT281363	1	1	2	2	3	0.257143	25.7143	0.307639	30.7639
Firmicutes	D`4	Bacillus_Strain_EKM702B	Bacillus altitudinis (ASJC01000029)	Bottle gourd	KT222781	3	4	2	4	2	0.428571	42.8571	-0.153935	-15.3935
Firmicutes	E`4	Bacillus_Strain_EKM703B	Bacillus altitudinis (ASJC01000029)	Bottle gourd	KT220265	3	2	3	2	1	0.314286	31.4286	0.153781	15.3781
Firmicutes	E2	Paenibacillus_Strain_EKM303P	Paenibacillus taichungensis (EU179327)	Pumpkin (Jack O'Lantern)	KT281434	3	6	2	2	2	0.428571	42.8571	-0.153935	-15.3935
Firmicutes	C`8	Paenibacillus_Strain_EKM305P	Paenibacillus tundrae (EU558284)	Fresh Pumpkin	KT281438	2	2	2	2	2	0.285714	28.5714	0.23071	23.071
Firmicutes	D`8	Paenibacillus_Strain_EKM306P	Paenibacillus tundrae (EU558284)	Fresh Pumpkin	KT281437	3	2	1	3	4	0.371429	37.1429	-7.6929e-05	-0.0076929
Firmicutes	F`8	Paenibacillus_Strain_EKM308P	Paenibacillus tundrae (EU558284)	Fresh Pumpkin	KT281441	1	3	2	3	2	0.314286	31.4286	0.153781	15.3781
Firmicutes	H`8	Paenibacillus_Strain_EKM310P	Paenibacillus tundrae (EU558284)	Fresh Pumpkin	KT281442	2	2	3	2	2	0.314286	31.4286	0.153781	15.3781
Firmicutes	F`9	Paenibacillus_Strain_EKM312P	Paenibacillus tundrae (EU558284)	Fresh Pumpkin	KT281443	2	2	3	2	2	0.314286	31.4286	0.153781	15.3781
Firmicutes	E`5	UnclassifiedPaenibacillaceae_Strain_EKM501M	Ammoniphilus resinae (HM193518)	Spaghetti squash	KT281305	2	1	2	2	3	0.285714	28.5714	0.23071	23.071
Firmicutes	C5	Lactococcus_Strain_EKM102L	Lactococcus lactis subsp. tructae (EU770697)	Cucumber (Straight eight)	KT281446	6	2	3	7	6	0.685714	68.5714	-0.846296	-84.6296
Firmicutes	F5	Lactococcus_Strain_EKM203L	Lactococcus lactis subsp. tructae (EU770697)	Melon (Fresh cantaloupe)	KT281327	3	2	3	3	1	0.342857	34.2857	0.0768521	7.68521
Firmicutes	G`5	Lactococcus_Strain_EKM501L	Lactococcus lactis subsp. tructae (EU770697)	Acorn squash	KT281328	4	3	1	1	3	0.342857	34.2857	0.0768521	7.68521
Firmicutes	H`5	Lactococcus_Strain_EKM502L	Lactococcus lactis subsp. tructae (EU770697)	Acorn squash	KT281329	2	2	2	2	3	0.314286	31.4286	0.153781	15.3781
Firmicutes	G5	Pediococcus_Strain_EKM201D	Pediococcus pentosaceus (JQBF01000022)	Melon (Fresh cantaloupe)	KT281330	2	1	1	1	2	0.2	20	0.461497	46.1497
Firmicutes	H5	Pediococcus_Strain_EKM202D	Pediococcus pentosaceus (JQBF01000022)	Melon (Fresh cantaloupe)	KT281331	3	2	1	2	2	0.285714	28.5714	0.23071	23.071
Firmicutes	B`8	Staphylococcus_Strain_EKM201S	Staphylococcus caprae (AB009935)	Melon (Honeydew)	KT281320	1	2	3	1	2	0.257143	25.7143	0.307639	30.7639
Proteobacteria	F6	UnclassifiedEnterobacteriaceae_Strain_EKM102E	KI535633_s (KI535633)	Cucumber (Spacemaster)	KT281298	2	4	4	3	2	0.428571	42.8571	-0.153935	-15.3935
Proteobacteria	B6	UnclassifiedEnterobacteriaceae_Strain_EKM102Z	Enterobacter xiangfangensis (HF679035)	Field cucumber (seed wash)	KT281287	1	1	2	1	3	0.228571	22.8571	0.384568	38.4568
Proteobacteria	D`9	UnclassifiedEnterobacteriaceae_Strain_EKM301K	Klebsiella oxytoca (AB004754)	Fresh Pumpkin	KT281290	2	2	2	1	2	0.257143	25.7143	0.307639	30.7639
Proteobacteria	E`9	UnclassifiedEnterobacteriaceae_Strain_EKM302K	Klebsiella oxytoca (AB004754)	Fresh Pumpkin	KT281291	3	2	2	2	1	0.285714	28.5714	0.23071	23.071
Proteobacteria	C`9	UnclassifiedEnterobacteriaceae_Strain_EKM301Z	Klebsiella oxytoca (AB004754)	Fresh Pumpkin	KT281289	2	2	2	2	3	0.314286	31.4286	0.153781	15.3781
Proteobacteria	E`6	UnclassifiedEnterobacteriaceae_Strain_EKM602Z	Klebsiella oxytoca (AB004754)	Chinese okra	KT222784	2	3	6	1	2	0.4	40	-0.0770059	-7.70059
Proteobacteria	D4	Pantoea_Strain_EKM101V	CCAQ_s (CCAQ010000001)	Field cucumber (seed wash)	KT281315	2	1	2	2	2	0.257143	25.7143	0.307639	30.7639
Proteobacteria	F4	Pantoea_Strain_EKM103V	CCAQ_s (CCAQ010000001)	Field cucumber (seed wash)	KT281317	1	1	2	3	1	0.228571	22.8571	0.384568	38.4568
Proteobacteria	A5	Pseudomonas_Strain_EKM103A	Pseudomonas monteilii (BBIS01000088)	Field cucumber (seed wash)	KT281311	1	1	3	2	3	0.285714	28.5714	0.23071	23.071
Proteobacteria	F`7	Pseudomonas_Strain_EKM402A	Pseudomonas rhizosphaerae (CP009533)	Fresh Watermelon	KT281313	2	2	4	2	5	0.428571	42.8571	-0.153935	-15.3935
Proteobacteria	A`8	Pseudomonas_Strain_EKM403A	Pseudomonas cerasi (LT222319)	Fresh Watermelon	KT281314	2	3	2	3	6	0.457143	45.7143	-0.230864	-23.0864
Actinobacteria	B`7	Microbacterium_Strain_EKM101T	Microbacterium testaceum (X77445)	Field cucumber	KT281306	1	2	4	4	1	0.342857	34.2857	0.0768521	7.68521
Actinobacteria	C`7	Microbacterium_Strain_EKM102T	Microbacterium testaceum (X77445)	Field cucumber	KT281307	1	2	3	3	4	0.371429	37.1429	-7.6929e-05	-0.0076929
Actinobacteria	B`5	Micrococcus_Strain_EKM501U	Micrococcus aloeverae (KF524364)	Acorn squash	KT281322	2	2	1	3	2	0.285714	28.5714	0.23071	23.071
	Positive control	Prothioconazole				1	2	1	2	1	0.2	20	0.461497	46.1497
	Positive control	Bacillus subtilis strain QST 713				1	1	1	2	2	0.2	20	0.461497	46.1497
	Negative control	LB broth supplemented with 0.01% Tween 20				4	3	2	3	1	0.371429	37.1429
		Positive values of PE %
		PE % of positive controls

## Sheet: Table S2E
	Table S2E. Molecular identification (ITS rDNA) of the powdery mildew isolate used in this study.
	Isolate code:	Host Plant	Tissue	Notes	Genbank Taxonomic Prediction	Top hits	Genbank Accession #	BLAST E-Value	Identity	RDP Taxonomic Prediction	Fwd Primer	Rev Primer	ITS rDNA sequence	No. of nucleotides
	Powdery mildew	Cucumber	Leaves	Leamington greenhouse	Podosphaera fusca isolate 3210 18S ribosomal RNA gene, partial sequence; internal transcribed spacer 1, 5.8S ribosomal RNA gene, and int	Podosphaera fusca isolate 3210 18S ribosomal RNA gene, partial sequence; internal transcribed spacer 1, 5.8S ribosomal RNA gene, and internal transcribed spacer 2, complete sequence; and 28S ribosomal RNA gene, partial sequence, Podosphaera xanthii strain 1C 18S ribosomal RNA gene, partial sequence; internal transcribed spacer 1, 5.8S ribosomal RNA gene, and internal transcribed spacer 2, complet…	KJ698669.1	0	1	Podospaera fuliginea (90%) (warcup), Unclassified-Podospaera (95%), Podosphaera_fusca|SH194415.06FU (Unite, 95%)	ITS4	ITS1F	AAGACTGGGGTTCTGGCGGGTGCCGTCGCCACTCTGTCGCGAGATACATGACTACGCGGA	529
													GAGCACACCAGCACCGCCACTGCGTTTAGGGGCCGCCGAGCCGGCGAGCCCCAAGACCAA
													GCTAGGCTTGAGGGGTGTTCTGACGCTCGAACAGGCATGCCCCTCGGAATGCCGGGGGGC
													GCAATGTGCGTTCAAAGATTCGATGATTCACTAAATTCTGCAATTCACATTACTTATCGC
													ATTTCGCTGCGTTCTTCATCGATGCCAGAGCCAAGAGATCCGTTGTTGAAAGTTTTACTA
													ATTCCACATTTCCTCAGACAACACTCACAGCACGAGTTGGGGCTTCTCTGACGGGCACTC
													GCCAGCCGGAGCCGGCAGGTCGAGCCCGGCCCGCCAAAGCAACAGATAAGAGTTCACACG
													GGTGGAGGGTCAACCGCCGCAGCGCGTGCGCGCTGCGGGGCCTCGCGCTCAGTAATGATC
													CTTCCGCAGGTTCACCTACGGAAACCTTGTTACGACTTTTACTTCCTCT
